# Supplementary material for: Causal relationship between gut microbiota and tuberculosis: a bidirectional two-sample Mendelian randomization analysis
Source: Respir Res. 2024 Jan 4;25:16. doi: 10.1186/s12931-023-02652-7 (PMC10765819; doi:10.1186/s12931-023-02652-7)
Supplement: Supplementary file 1 — Additional file 1: Table S1. STROBE-MR Checklist. Table S2. Excluded single-nucleotide polymorphisms of potential confounders. Table S3. Single-nucleotide polymorphisms used as instrumental variables for TB in the UK Biobank database in MR analysis. Table S4. Single-nucleotide polymorphisms used as instrumental variables for TB in the FinnGen database in MR analysis. Table S5. Full results of MR estimates for the association between gut microbiota and TB in the UK Biobank database. Table S6. Full results of MR estimates for the association between gut microbiota and TB in the FinnGen database. Table S7. Full results of MR estimates for the association between gut microbiota and RTB in the FinnGen database. Table S8. Full results of MR estimates for the association between gut microbiota and EPTB in the FinnGen database. Table S9. Single-nucleotide polymorphisms used as instrumental variables for gut microbiota at the threshold of P < 1e−5 in reverse MR analysis. Table S10. MR results of causal links between TB on gut microbiota at the threshold of P < 1e−5 in the reverse MR analysis. Table S11. Results of MR Steiger direction test. Table S12. Results of sensitivity analyses between gut microbiota and TB with IVW P < 0.05. Table S13. Results of sensitivity analysEs between TB and gut microbiota in the reverse MR analysis. [file 12931_2023_2652_MOESM1_ESM.xlsx]

## Sheet: Supplementary Tables Legends
Table S1	STROBE-MR checklist.
Table S2	Excluded single-nucleotide polymorphisms of potential confounders.
Table S3	Single-nucleotide polymorphisms used as instrumental variables for TB in the UK Biobank database in MR analysis.
Table S4	Single-nucleotide polymorphisms used as instrumental variables for TB in the FinnGen database in MR analysis.
Table S5	Full results of MR estimates for the association between gut microbiota and TB in the UK Biobank database.
Table S6	Full results of MR estimates for the association between gut microbiota and TB in the FinnGen database.
Table S7	Full results of MR estimates for the association between gut microbiota and RTB in the FinnGen database.
Table S8	Full results of MR estimates for the association between gut microbiota and EPTB in the FinnGen database.
Table S9	Single-nucleotide polymorphisms used as instrumental variables for gut microbiota at the threshold of P<1e-5 in reverse MR analysis.
Table S10	MR results of causal links between TB on gut microbiota at the threshold of P<1e-5 in the reverse MR analysis.
Table S11	Results of MR Steiger direction test.
Table S12	Results of sensitivity analyses between gut microbiota and TB with IVW P< 0.05.
Table S13	Results of sensitivity analyses between TB and gut microbiota in the reverse MR analysis.

## Sheet: Table S1
Table S1. STROBE-MR Checklist.
Item No.	Section	Checklist item	Manuscript section and paragraph
Title and abstract
1	Title and abstract	Indicate mendelian randomization (MR) as the study’s design in the title and/or the abstract if that is a main purpose of the study.	Title and abstract
Introduction
2	Background	Explain the scientific background and rationale for the reported study. What is the exposure? Is a potential causal relationship between exposure and outcome plausible? Justify why MR is a helpful method to address the study question.	Introduction, paragraphs 1-3
3	Objectives	State specific objectives clearly, including prespecified causal hypotheses (if any). State that MR is a method that, under specific assumptions, intends to estimate causal effects.	Introduction, paragraph 3
Methods
4	Study design and data sources	Present key elements of the study design early in the article. Consider including a table listing sources of data for all phases of the study. For each data source contributing to the analysis, describe the following:	Methods; Figure 1
	a	Setting: Describe the study design and the underlying population, if possible. Describe the setting, locations, and relevant dates, including periods of recruitment, exposure, follow-up, and data collection, when available.	Methods, "Data sources" and "Instrumental variables"
	b	Participants: Report the eligibility criteria and the sources and methods of selection of participants. Report the sample size and whether any power or sample size calculations were carried out prior to the main analysis.	Methods, "Data sources" and "Statistical analysis; Table S3-S4 and Figure 1
	c	Describe measurement, quality control, and selection of genetic variants.	Methods, "Instrumental variables"
	d	For each exposure, outcome, and other relevant variables, describe methods of assessment and diagnostic criteria for diseases.	Methods, "Data sources"
	e	Provide details of ethics committee approval and participant informed consent, if relevant.	Methods, "Data sources" ; Declarations, "Ethics approval and consent to participate“
5	Assumptions	Explicitly state the 3 core instrumental variable (IV) assumptions for the main analysis (relevance, independence, and exclusion restriction), as well assumptions for any additional or sensitivity analysis.	Methods, "Instrumental variables" and "Statistical analysis"; Table S5-S9
6	Statistical methods: main analysis	Describe statistical methods and statistics used.	Methods, "Statistical analysis"
	a	Describe how quantitative variables were handled in the analyses (ie, scale, units, model).	Methods, "Statistical analysis"
	b	Describe how genetic variants were handled in the analyses and, if applicable, how their weights were selected.	Methods, "Statistical analysis"
	c	Describe the MR estimator (eg, 2-stage least squares, Wald ratio) and related statistics. Detail the included covariates and, in case of 2-sample MR, whether the same covariate set was used for adjustment in the 2 samples.	Methods, "Statistical analysis"
	d	Explain how missing data were addressed.	N/A
	e	If applicable, indicate how multiple testing was addressed.	Methods, "Statistical analysis", Bonferroni correction
7	Assessment of assumptions	Describe any methods or prior knowledge used to assess the assumptions or justify their validity.	Methods, "Statistical analysis"
8	Sensitivity analyses and additional analyses	Describe any sensitivity analyses or additional analyses performed (eg, comparison of effect estimates from different approaches, independent replication, bias analytic techniques, validation of instruments, simulations).	Methods, "Statistical analysis"
9	Software and preregistration
	a	Name statistical software and package(s), including version and settings used.	Methods, "Statistical analysis"
	b	State whether the study protocol and details were preregistered (as well as when and where).	N/A
Results
10	Descriptive data
	a	Report the numbers of individuals at each stage of included studies and reasons for exclusion. Consider use of a flow diagram.	Results, "IVs selection of gut microbiota", Figure 1
	b	Report summary statistics for phenotypic exposure(s), outcome(s), and other relevant variables (eg, means, SDs, proportions).	Table S2-S4
	c	If the data sources include meta-analyses of previous studies, provide the assessments of heterogeneity across these studies.	N/A
	d	For 2-sample MR: i. Provide justification of the similarity of the genetic variant–exposure associations between the exposure and outcome samples. ii. Provide information on the number of individuals who overlap between the exposure and outcome studies.	Methods, "Instrumental variables"; Results,"IVs selection of gut microbiota"
11	Main results
	a	Report the associations between genetic variant and exposure and between genetic variant and outcome, preferably on an interpretable scale.	Figure 2-4； Figure S1-S3
	b	Report MR estimates of the relationship between exposure and outcome and the measures of uncertainty from the MR analysis, on an interpretable scale, such as odds ratio or relative risk per SD difference.	Results,"Causal inference of the relationship of the gut microbiota with TB risk using the UK Biobank database"; "Causal inference of the relationship of the gut microbiota with TB risk using the FinnGen database"; "Causal inference of the relationship between gut microbiota and risk of two TB phenotypes using the FinnGen database"; Figure 2-4； Figure S1-S3
	c	If relevant, consider translating estimates of relative risk into absolute risk for a meaningful time period.	N/A
	d	Consider plots to visualize results (eg, forest plot, scatterplot of associations between genetic variants and outcome vs between genetic variants and exposure).	Figure 2-6； Figure S1-S7
12	Assessment of assumptions
	a	Report the assessment of the validity of the assumptions.	Results, "SNPs selection of gut microbiota" and "Reverse causality and Sensitivity analysis"
	b	Report any additional statistics (eg, assessments of heterogeneity across genetic variants, such as I2, Q statistic, or E-value).	Results, "Reverse causality and Sensitivity analysis"
13	Sensitivity analyses and additional analyses
	a	Report any sensitivity analyses to assess the robustness of the main results to violations of the assumptions.	Results, "Sensitivity analysis"; Figure 1
	b	Report results from other sensitivity analyses or additional analyses.	Results, "Sensitivity analysis"
	c	Report any assessment of the direction of the causal relationship (eg, bidirectional MR).	Results, "Bi-directional causal inference between the gut microbiota and TB "
	d	When relevant, report and compare with estimates from non-MR analyses.	N/A
	e	Consider additional plots to visualize results (eg, leave-one-out analyses).	Figure S4-S7
Discussion
14	Key results	Summarize key results with reference to study objectives.	Discussion, paragraph 1
15	Limitations	Discuss limitations of the study, taking into account the validity of the IV assumptions, other sources of potential bias, and imprecision. Discuss both direction and magnitude of any potential bias and any efforts to address them.	Discussion, paragraph 5
16	Interpretation
	a	Meaning: Give a cautious overall interpretation of results in the context of their limitations and in comparison with other studies.	Discussion, paragraph 2-4
	b	Mechanism: Discuss underlying biological mechanisms that could drive a potential causal relationship between the investigated exposure and the outcome, and whether the gene-environment equivalence assumption is reasonable. Use causal language carefully, clarifying that IV estimates may provide causal effects only under certain assumptions.	Discussion, paragraph 2-4
	c	Clinical relevance: Discuss whether the results have clinical or public policy relevance, and to what extent they inform effect sizes of possible interventions.	N/A
17	Generalizability	Discuss the generalizability of the study results (a) to other populations, (b) across other exposure periods/timings, and (c) across other levels of exposure.	Discussion, paragraph 5
Other Information
18	Funding	Describe sources of funding and the role of funders in the present study and, if applicable, sources of funding for the databases and original study or studies on which the present study is based.	Funding
19	Data and data sharing	Provide the data used to perform all analyses or report where and how the data can be accessed, and reference these sources in the article. Provide the statistical code needed to reproduce the results in the article or report whether the code is publicly accessible and, if so, where.	Data availability statement
20	Conflicts of interest	All authors should declare all potential conflicts of interest.	Conflicts of interest
Reference: Skrivankova, V.W., Richmond, R.C., Woolf, B.A.R., Yarmolinsky, J., Davies, N.M., Swanson, S.A., et al. (2021). Strengthening the Reporting of Observational Studies in Epidemiology Using Mendelian Randomization: The STROBE-MR Statement. JAMA 326, 1614-1621. doi: 10.1001/jama.2021.18236

## Sheet: Table S2
Table S2. Excluded single-nucleotide polymorphisms of potential confounders.
Exposure	Data source	SNP	Traits
class.Actinobacteria	MiBioGen	rs182549	Body mass index; Forced vital capacity
		rs4945008	25 hydroxy vitamin D concentrations
class.Bacilli	MiBioGen	rs4028634	Weight
class.Betaproteobacteria	MiBioGen	rs2321387	Qualifications: college or university degree
class.Methanobacteria	MiBioGen	rs11018665	Forced vital capacity, best measure
family.Acidaminococcaceae	MiBioGen	rs45497800	Current tobacco smoking; Pack years adult smoking as proportion of life span exposed to smoking; Pack years of smoking preview only
family.Alcaligenaceae	MiBioGen	rs62191117	Forced expiratory volume in 1-second; Forced expiratory volume in 1-second, best measure
		rs9537886	Qualifications: college or university degree
family.Bifidobacteriaceae	MiBioGen	rs182549	Body mass index; Forced vital capacity
family.Methanobacteriaceae	MiBioGen	rs11018665	Forced vital capacity, best measure
genus..Eubacteriumhalliigroup	MiBioGen	rs281379	Alcohol intake frequency; Medication for cholesterol, blood pressure or diabetes: cholesterol lowering medication
genus..Ruminococcusgauvreauiigroup	MiBioGen	rs10931481	Systemic lupus erythematosus
genus..Ruminococcustorquesgroup	MiBioGen	rs35866622	Alcohol intake frequency
genus.Actinomyces	MiBioGen	rs2715439	Weight
genus.Bifidobacterium	MiBioGen	rs182549	Body mass index; Forced vital capacity
genus.CandidatusSoleaferrea	MiBioGen	rs12500231	Weight
genus.FamilyXIIIAD3011group	MiBioGen	rs9276029	Medication for cholesterol, blood pressure or diabetes: insulin; Self-reported systemic lupus erythematosis or sle;Started insulin within one year diagnosis of diabetes
genus.Flavonifractor	MiBioGen	rs6761463	Body mass index
genus.Holdemania	MiBioGen	rs77293403	Forced vital capacity; Forced vital capacity, best measure
genus.Intestinibacter	MiBioGen	rs11109097	Body mass index; Weight
genus.LachnospiraceaeFCS020group	MiBioGen	rs3999074	Qualifications: college or university degree
genus.LachnospiraceaeNK4A136group	MiBioGen	rs7073658	Forced vital capacity; Forced vital capacity, best measure
genus.Methanobrevibacter	MiBioGen	rs11018665	Forced vital capacity, best measure
genus.Oscillibacter	MiBioGen	rs9393920	Forced expiratory volume in 1-second; Forced expiratory volume in 1-second, best measure
genus.Oscillospira	MiBioGen	rs12925026	Cancer diagnosed by doctor; Number of self-reported cancers
genus.Paraprevotella	MiBioGen	rs9900242	Forced expiratory volume in 1-second; Forced expiratory volume in 1-second, best measure; Peak expiratory flow
genus.Parasutterella	MiBioGen	rs62273907	Forced vital capacity, best measure; High grade serous ovarian cancer; Serous invasive ovarian cancer; Invasive ovarian cancer
genus.RikenellaceaeRC9gutgroup	MiBioGen	rs2074881	Body mass index
genus.Ruminiclostridium6	MiBioGen	rs2548459	Alcohol intake frequency
genus.Ruminiclostridium9	MiBioGen	rs57665991	Forced expiratory volume in 1-second; Forced expiratory volume in 1-second, best measure; Forced vital capacity; Forced vital capacity, best measure
genus.RuminococcaceaeUCG002	MiBioGen	rs2265670	Body mass index; Weight
genus.RuminococcaceaeUCG003	MiBioGen	rs646327	Alcohol intake frequency
genus.RuminococcaceaeUCG004	MiBioGen	rs3800154	Weight
genus.RuminococcaceaeUCG005	MiBioGen	rs12288512	Body mass index; Body mass index in females; Body mass index adjusted for physical activity; Weight
genus.RuminococcaceaeUCG011	MiBioGen	rs12636310	Body mass index; Type II diabetes; Type II diabetes adjusted for BMI; Diabetes diagnosed by doctor; Peak expiratory flow
genus.Subdoligranulum	MiBioGen	rs3761728	Weight
genus.Sutterella	MiBioGen	rs2321387	Qualifications: college or university degree
order.Bifidobacteriales	MiBioGen	rs182549	Body mass index; Forced vital capacity
order.Burkholderiales	MiBioGen	rs2321387	Qualifications: college or university degree
		rs62191117	Forced expiratory volume in 1-second; Forced expiratory volume in 1-second, best measure
order.Lactobacillales	MiBioGen	rs4028634	Weight
order.Methanobacteriales	MiBioGen	rs11018665	Forced vital capacity, best measure
phylum.Actinobacteria	MiBioGen	rs7570971	Type 2 diabetes
TB	FinnGen	rs4444235	Colorectal cancer; Colorectal neoplasms
TB	FinnGen	rs9391858	HIV 1 control; Primary sclerosing cholangitis; Asthma; Doctor diagnosed asthma; Intestinal malabsorption; Self-reported asthma; Self-reported malabsorption or coeliac disease; Self-reported ulcerative colitis; Started insulin within one year diagnosis of diabetes;
TB	FinnGen	rs10223052	Educational attainment college completion; Educational attainment years of education; Qualifications: college or university degree; Years of educational attainment
RTB	FinnGen	rs2395516	Inflammatory bowel disease; Ulcerative colitis; Primary sclerosing cholangitis; Asthma; Diabetes diagnosed by doctor; Insulin-dependent diabetes mellitus; Intestinal malabsorption; Self-reported asthma; Self-reported diabetes; Self-reported malabsorption or coeliac disease; Self-reported type 1 diabetes; Wheeze or whistling in the chest in last year
RTB	FinnGen	rs6120438	Weight
RTB	FinnGen	rs72738736	Post bronchodilator FEV1; Post bronchodilator FEV1FVC ratio; Difficulty not smoking for 1 day; Forced expiratory volume in 1-second; Forced expiratory volume in 1-second, best measure; Forced vital capacity, best measure; Light smokers, at least 100 smokes in lifetime; Number of cigarettes currently smoked daily; Number of cigarettes previously smoked daily; Pack years adult smoking as proportion…
Potential confounders SNPs were filtered under the condition of P < 5×10-8 in the PhenoScanner database. (PhenoScanner database: http://www.phenoscanner.medschl.cam.ac.uk)

## Sheet: Table S3
Table S3. Single-nucleotide polymorphisms used as instrumental variables for TB in the UK Biobank database in MR analysis.
Exposure	Outcome	SNP	effect_allele	other_allele	eaf.exposure	beta.exposure	se.exposure	pval.exposure	eaf.outcome	beta.outcome	se.outcome	pval.outcome	R2	F
class.Actinobacteria	TB	rs10841473	G	C	0.2704	-0.0583765	0.0123353	2.5936e-06	0.262325	-0.000304449	0.000165958	0.067	0.00494556	81.058
class.Actinobacteria	TB	rs11655079	T	C	0.2495	-0.0560674	0.0124286	5.92512e-06	0.284689	8.90843e-06	0.000162091	0.96	0.00490924	80.45
class.Actinobacteria	TB	rs11745923	G	T	0.3966	0.0563759	0.0115529	1.58131e-06	0.391306	-9.59146e-05	0.000150211	0.52	0.00527841	86.5477
class.Actinobacteria	TB	rs12049045	A	G	0.3817	0.0510452	0.0114325	8.62622e-06	0.377706	2.06344e-05	0.000150269	0.89	0.00533403	87.4593
class.Actinobacteria	TB	rs12899991	A	T	0.16	0.0719923	0.0154661	4.02818e-06	0.157441	0.000244152	0.000208273	0.24	0.00397974	64.6495
class.Actinobacteria	TB	rs134366	G	A	0.0596	0.111877	0.023501	1.50428e-06	0.0626594	-0.000764981	0.000312977	0.015	0.00296638	42.5455
class.Actinobacteria	TB	rs1376754	G	A	0.4702	0.0509242	0.0112503	6.71385e-06	0.427185	-0.00013053	0.000147307	0.38	0.00546292	88.8756
class.Actinobacteria	TB	rs1515761	T	C	0.1332	0.0762317	0.0169884	4.96362e-06	0.141167	8.12701e-05	0.000209666	0.7	0.00377722	58.8561
class.Actinobacteria	TB	rs6660520	A	G	0.2147	0.0711483	0.0134495	1.10652e-07	0.201906	-0.000263572	0.00018225	0.15	0.00453854	74.3429
class.Actinobacteria	TB	rs72767435	T	C	0.0676	-0.126352	0.0273626	2.56804e-06	0.05176	-0.000535999	0.000341982	0.12	0.00282548	36.5406
class.Actinobacteria	TB	rs7322849	T	C	0.0964	0.0944467	0.0192976	6.20794e-07	0.08721	0.000368193	0.000308218	0.23	0.00316654	51.8136
class.Actinobacteria	TB	rs7700479	T	A	0.0795	-0.0769653	0.0173933	8.62148e-06	0.103146	0.000485077	0.000240368	0.044	0.00351202	57.4864
class.Actinobacteria	TB	rs80083040	T	G	0.0517	0.155784	0.0348017	8.62105e-06	0.05355	0.000140662	0.000321991	0.66	0.00357759	28.7271
class.Actinobacteria	TB	rs8047955	A	G	0.3519	0.0575815	0.0116762	8.33727e-07	0.354742	-7.52698e-05	0.000152338	0.62	0.00522487	85.6337
class.Actinobacteria	TB	rs857444	C	T	0.3608	0.0509553	0.011539	8.92233e-06	0.370367	-9.50826e-05	0.000152991	0.53	0.00528472	86.6516
class.Actinobacteria	TB	rs961091	G	A	0.4334	0.0501255	0.011255	8.67593e-06	0.413562	-0.000164443	0.000148376	0.27	0.00541771	88.8387
class.Alphaproteobacteria	TB	rs10803434	A	T	0.4513	-0.0692742	0.0148866	3.55434e-06	0.433178	-0.000411236	0.000147215	0.0052	0.0023767	21.7104
class.Alphaproteobacteria	TB	rs12977163	G	C	0.3678	0.0690234	0.0153829	7.14185e-06	0.369604	-0.000301254	0.000150832	0.046	0.00221558	20.2355
class.Alphaproteobacteria	TB	rs140912403	C	T	0.0646	-0.160677	0.0317708	6.20363e-07	0.058644	0.000269678	0.000311505	0.39	0.0031201	26.6602
class.Alphaproteobacteria	TB	rs17061716	G	C	0.1372	0.0927341	0.0207569	9.33258e-06	0.143326	0.00015295	0.000207264	0.46	0.00203598	19.3058
class.Alphaproteobacteria	TB	rs34569731	A	G	0.335	0.0705145	0.0157564	7.37916e-06	0.340442	-0.000143626	0.000168641	0.39	0.0022154	20.2338
class.Alphaproteobacteria	TB	rs55876211	C	T	0.172	-0.080811	0.0184159	7.53639e-06	0.181704	0.000117009	0.000188423	0.53	0.00186007	17.8657
class.Alphaproteobacteria	TB	rs62285697	C	T	0.1998	0.0805256	0.0180912	9.75933e-06	0.214039	1.05152e-05	0.000177098	0.95	0.00207344	18.9345
class.Alphaproteobacteria	TB	rs76784716	A	G	0.0716	0.133271	0.0267738	5.09141e-07	0.066984	7.92168e-05	0.000290434	0.78	0.0023613	22.7008
class.Alphaproteobacteria	TB	rs7960664	G	A	0.1511	0.0969489	0.0215149	8.84301e-06	0.150044	0.000339574	0.000203875	0.096	0.00241122	23.1892
class.Alphaproteobacteria	TB	rs9813022	A	G	0.3022	-0.0751277	0.0153867	1.05333e-06	0.306667	0.000286938	0.000158563	0.07	0.00238043	22.8852
class.Bacilli	TB	rs11110282	A	G	0.0676	-0.101189	0.0217379	4.85442e-06	0.064431	-0.000238993	0.000295551	0.42	0.00286228	45.9969
class.Bacilli	TB	rs111552159	C	G	0.0636	0.128032	0.0286921	9.12818e-06	0.053058	0.000967544	0.000326861	0.0031	0.00306133	34.8467
class.Bacilli	TB	rs11730038	G	A	0.2406	-0.0630747	0.0128717	1.96025e-06	0.237534	-0.000301496	0.000171445	0.079	0.00445093	77.6807
class.Bacilli	TB	rs12797734	T	C	0.2525	0.0572158	0.0126793	7.21166e-06	0.247068	-3.37919e-05	0.000168242	0.84	0.00464457	78.8594
class.Bacilli	TB	rs13068444	A	G	0.1928	0.0601035	0.0136407	9.53048e-06	0.180947	-7.9826e-06	0.000192869	0.97	0.00422942	73.3013
class.Bacilli	TB	rs1595463	C	A	0.4871	0.0476864	0.0108547	7.9738e-06	0.467182	0.000338315	0.000147413	0.022	0.00527938	92.1151
class.Bacilli	TB	rs1962325	C	G	0.3191	0.0554219	0.0114789	1.38434e-06	0.32394	0.000213823	0.000157698	0.18	0.0049943	87.1061
class.Bacilli	TB	rs28564647	T	G	0.2058	-0.0613034	0.0137579	7.81199e-06	0.202395	6.16048e-05	0.000182859	0.74	0.00416759	72.6772
class.Bacilli	TB	rs2952251	A	G	0.2525	-0.0598868	0.0123903	1.07895e-06	0.26012	6.00585e-05	0.000165877	0.72	0.00462759	80.6992
class.Bacilli	TB	rs34989881	A	G	0.0656	0.111056	0.0246039	6.54586e-06	0.076327	0.000214133	0.000289637	0.46	0.00312486	40.6377
class.Bacilli	TB	rs35344081	G	A	0.2406	0.0619529	0.0127066	1.01498e-06	0.235962	7.51247e-06	0.000171348	0.97	0.00450927	78.6899
class.Bacilli	TB	rs4459992	T	C	0.3201	0.0535854	0.0116362	4.29836e-06	0.308767	0.00010048	0.000157579	0.52	0.00492544	85.9289
class.Bacilli	TB	rs57872228	C	T	0.171	-0.0714773	0.0146647	9.21977e-07	0.154978	0.000142608	0.000201977	0.48	0.00390932	68.1831
class.Bacilli	TB	rs694949	A	G	0.1223	-0.081146	0.0180042	7.59585e-06	0.108658	1.85055e-05	0.000234275	0.94	0.00333478	55.5358
class.Bacilli	TB	rs74352383	T	A	0.0944	-0.104496	0.0217083	1.52752e-06	0.072538	-7.8103e-05	0.000280376	0.78	0.00278087	46.0597
class.Bacilli	TB	rs74663707	C	T	0.0726	0.0979154	0.0224074	8.45686e-06	0.077233	-0.000138609	0.000272235	0.61	0.00282213	44.6225
class.Bacilli	TB	rs7666190	C	A	0.0626	-0.104044	0.0247934	8.46829e-06	0.0637921	0.000115564	0.000302288	0.7	0.00384994	40.3255
class.Bacilli	TB	rs76717940	T	A	0.0606	0.156331	0.0325945	1.0725e-06	0.061492	-0.000119155	0.000307774	0.7	0.00381228	30.6723
class.Bacilli	TB	rs77558518	A	G	0.0646	-0.107255	0.0222879	1.33772e-06	0.07021	-0.000365927	0.000283942	0.2	0.00282525	44.8618
class.Bacilli	TB	rs78938557	T	C	0.0676	0.108007	0.0232858	1.06891e-06	0.066139	0.000217664	0.000298281	0.47	0.00281255	42.939
class.Bacilli	TB	rs9581006	C	T	0.0457	0.225309	0.0467697	1.79458e-06	0.0441079	-0.000158074	0.000360169	0.66	0.00500221	21.3713
class.Bacteroidia	TB	rs11146701	A	G	0.4254	0.0473596	0.010541	7.08228e-06	0.442602	-8.07033e-05	0.000147489	0.58	0.00517982	94.8573
class.Bacteroidia	TB	rs111845179	T	C	0.0616	0.102648	0.0213843	9.23988e-07	0.062611	-4.35913e-05	0.000303358	0.89	0.00284453	46.7576
class.Bacteroidia	TB	rs13291169	C	G	0.16	0.0689676	0.0148765	3.74579e-06	0.152434	-3.50542e-05	0.00020409	0.86	0.00382362	67.2124
class.Bacteroidia	TB	rs17343978	A	C	0.2604	-0.0552057	0.0120278	8.35928e-06	0.249168	0.00012462	0.000168272	0.46	0.00451432	83.1319
class.Bacteroidia	TB	rs2032750	T	C	0.4513	-0.0508393	0.0106807	1.91509e-06	0.464469	0.000285814	0.00014627	0.051	0.00521694	93.6161
class.Bacteroidia	TB	rs4146051	A	G	0.0557	-0.107377	0.0245661	8.76426e-06	0.0517015	0.000460639	0.000337276	0.17	0.00356677	40.6993
class.Bacteroidia	TB	rs4916508	G	A	0.4354	-0.0466729	0.0105312	8.47116e-06	0.467859	0.00015467	0.000146341	0.29	0.00515531	94.9452
class.Bacteroidia	TB	rs55773148	G	A	0.0527	-0.121514	0.0236759	3.89585e-07	0.057324	0.000247441	0.000319485	0.44	0.00370785	42.2296
class.Bacteroidia	TB	rs62531359	T	G	0.1451	0.0655728	0.0149891	9.08665e-06	0.138614	0.000307926	0.000210901	0.14	0.00362845	66.7081
class.Bacteroidia	TB	rs62575403	C	T	0.0437	0.140055	0.0311128	7.06129e-06	0.048173	5.63792e-05	0.000337074	0.87	0.00331347	32.1344
class.Bacteroidia	TB	rs72706335	T	C	0.0656	-0.22241	0.0493458	7.65519e-06	0.048785	2.8768e-05	0.000338689	0.93	0.00527839	20.2545
class.Bacteroidia	TB	rs73975615	G	A	0.0109	-0.207018	0.0442633	1.21616e-06	0.01674	7.18649e-05	0.000633339	0.91	0.00669872	22.5786
class.Bacteroidia	TB	rs7546249	T	A	0.2455	-0.0567113	0.0118386	1.54814e-06	0.270893	-0.000199533	0.000163703	0.22	0.00458638	84.4603
class.Bacteroidia	TB	rs7631304	G	A	0.17	-0.0645771	0.0132957	8.36781e-07	0.182583	0.000355432	0.000189813	0.061	0.00408557	75.2039
class.Bacteroidia	TB	rs79585701	A	C	0.1292	0.0646823	0.0149628	9.98589e-06	0.152803	0.000270529	0.000201812	0.18	0.00363203	66.825
class.Bacteroidia	TB	rs929878	C	T	0.2445	-0.0548532	0.012153	4.73377e-06	0.258934	7.05509e-05	0.000166171	0.67	0.00446803	82.2755
class.Betaproteobacteria	TB	rs11128180	A	G	0.2237	0.0592944	0.0128769	3.67144e-06	0.233908	-1.72913e-06	0.00017147	0.99	0.00450751	77.6492
class.Betaproteobacteria	TB	rs12467854	G	C	0.2078	0.0641363	0.0131766	1.09863e-06	0.207733	5.9095e-05	0.000179353	0.74	0.00443452	75.8831
class.Betaproteobacteria	TB	rs1511453	A	G	0.0636	0.0923492	0.0199158	4.75765e-06	0.062884	-0.000364329	0.000301275	0.23	0.0029303	50.2054
class.Betaproteobacteria	TB	rs1928341	A	G	0.4215	0.0525581	0.0110408	2.01529e-06	0.414722	-0.000215022	0.000147733	0.15	0.0052535	90.5627
class.Betaproteobacteria	TB	rs2367850	G	C	0.2207	0.064006	0.0130374	9.11762e-07	0.213291	-0.000227984	0.000186561	0.22	0.00456732	76.693
class.Betaproteobacteria	TB	rs2613606	C	T	0.3936	-0.0513106	0.0109091	2.19817e-06	0.430535	8.09848e-06	0.000146678	0.96	0.00531781	91.6559
class.Betaproteobacteria	TB	rs320161	A	G	0.2753	0.0572286	0.01262	7.33242e-06	0.255562	-0.000105448	0.000167243	0.53	0.00463003	79.2302
class.Betaproteobacteria	TB	rs4033856	C	T	0.1292	0.0832423	0.0167237	5.17166e-07	0.11923	0.000165546	0.000226902	0.47	0.0037361	59.788
class.Betaproteobacteria	TB	rs56386628	C	T	0.2177	-0.0622252	0.0135688	5.86955e-06	0.199345	-0.000210763	0.000182666	0.25	0.00427966	73.6901
class.Betaproteobacteria	TB	rs6087811	T	G	0.0815	-0.0978177	0.0198522	7.44305e-07	0.077655	-0.000220955	0.000274349	0.42	0.00310281	50.366
class.Betaproteobacteria	TB	rs62395635	T	C	0.0706	0.109741	0.0236	2.94091e-06	0.063365	0.000183547	0.000300098	0.54	0.00279682	42.3672
class.Betaproteobacteria	TB	rs72747231	C	G	0.0417	-0.137281	0.0290338	2.05511e-06	0.055288	-2.17668e-05	0.000318149	0.95	0.00302701	34.4366
class.Betaproteobacteria	TB	rs75242906	C	T	0.0537	-0.121083	0.028075	9.27278e-06	0.057997	5.42155e-05	0.000310114	0.86	0.00328629	35.6123
class.Betaproteobacteria	TB	rs9964679	A	G	0.3101	0.052911	0.0114866	4.8458e-06	0.311604	-0.000164965	0.000159848	0.3	0.00505034	87.0479
class.Clostridia	TB	rs10209007	G	C	0.0795	0.0794173	0.0182427	9.89343e-06	0.089303	0.000169243	0.000256656	0.51	0.00306806	54.8103
class.Clostridia	TB	rs10774377	A	G	0.334	0.052659	0.0113858	3.24401e-06	0.311344	-0.000108274	0.000159348	0.5	0.00476866	87.8189
class.Clostridia	TB	rs112334273	G	A	0.2455	0.0641008	0.0127404	3.81407e-07	0.214311	0.000107299	0.000178936	0.55	0.00429017	78.4821
class.Clostridia	TB	rs13105690	T	C	0.2674	-0.0529097	0.011818	8.7779e-06	0.271017	-2.03333e-05	0.00016399	0.9	0.0045926	84.6076
class.Clostridia	TB	rs13179700	T	C	0.3549	0.0511937	0.0109569	3.37083e-06	0.343828	0.000195256	0.000153359	0.2	0.00495228	91.257
class.Clostridia	TB	rs13421739	C	G	0.0567	0.0888472	0.0179655	9.54199e-06	0.081346	-0.00017166	0.000283218	0.54	0.00302584	55.6563
class.Clostridia	TB	rs1842454	G	A	0.2068	-0.0547202	0.0127338	8.72023e-06	0.221772	9.93193e-05	0.000175381	0.57	0.00426369	78.5224
class.Clostridia	TB	rs2273429	A	G	0.1074	-0.0724037	0.0153105	4.52136e-06	0.125408	0.000126616	0.000220862	0.57	0.00354926	65.3076
class.Clostridia	TB	rs6797343	G	T	0.174	0.0592279	0.0134556	9.35647e-06	0.168415	0.000302321	0.000195958	0.12	0.0040359	74.3102
class.Clostridia	TB	rs6814436	T	C	0.1322	0.0739995	0.0150815	9.65098e-07	0.140161	7.14781e-05	0.000209646	0.73	0.00360315	66.2991
class.Clostridia	TB	rs6815608	T	C	0.0845	0.103803	0.0210883	4.01857e-07	0.0682058	0.000576617	0.000301425	0.056	0.00282623	47.414
class.Clostridia	TB	rs6934062	G	C	0.2843	0.0524406	0.0116115	6.53083e-06	0.303564	-0.000165612	0.000159471	0.3	0.00479914	86.1116
class.Clostridia	TB	rs7269302	A	T	0.0706	-0.0963981	0.0212007	9.04045e-06	0.066063	-0.00021883	0.0002957	0.46	0.00270272	47.1629
class.Clostridia	TB	rs72738886	T	C	0.0775	0.086617	0.0190393	8.24241e-06	0.098121	0.000183421	0.00025139	0.47	0.00309204	52.5168
class.Clostridia	TB	rs72915163	T	C	0.2654	-0.0581025	0.0120557	1.34295e-06	0.257712	9.7586e-05	0.000167955	0.56	0.00450806	82.9389
class.Clostridia	TB	rs76767978	G	A	0.1183	0.0698882	0.0156319	8.398e-06	0.117561	0.000395445	0.000227103	0.082	0.00347806	63.9648
class.Clostridia	TB	rs76860606	C	G	0.0716	0.0947036	0.0225117	7.53167e-06	0.057138	0.000184983	0.000321048	0.56	0.00252059	44.4163
class.Coriobacteriia	TB	rs11073596	T	G	0.34	0.0510212	0.0114339	8.14449e-06	0.327034	7.91883e-05	0.000159237	0.62	0.00496519	87.4491
class.Coriobacteriia	TB	rs11250875	T	C	0.2087	0.06075	0.0130939	4.82844e-06	0.202099	0.000285339	0.000180988	0.11	0.00429866	76.3629
class.Coriobacteriia	TB	rs11656361	A	C	0.1292	0.0773006	0.017553	8.02017e-06	0.117041	-1.65422e-05	0.000231874	0.94	0.00340692	56.9636
class.Coriobacteriia	TB	rs12974142	G	A	0.1083	0.0789796	0.0177205	8.51232e-06	0.107372	-7.85852e-05	0.00023506	0.74	0.00323032	56.4254
class.Coriobacteriia	TB	rs13307134	C	T	0.2356	0.0565686	0.0126265	7.79931e-06	0.243958	-1.84238e-05	0.000170773	0.91	0.00449834	79.1896
class.Coriobacteriia	TB	rs1397793	G	A	0.3857	-0.0498855	0.0112446	9.77381e-06	0.35242	0.000143938	0.000160265	0.37	0.00504834	88.9211
class.Coriobacteriia	TB	rs1816223	A	G	0.2107	-0.0586265	0.0129006	4.84114e-06	0.211988	9.78613e-05	0.000179356	0.59	0.00436328	77.5072
class.Coriobacteriia	TB	rs240104	T	C	0.2445	-0.0603429	0.0126849	1.51603e-06	0.223754	0.000202019	0.000178085	0.26	0.00446503	78.8248
class.Coriobacteriia	TB	rs2442778	G	A	0.0457	-0.116408	0.0258545	9.02703e-06	0.0492926	-0.000151558	0.000336765	0.65	0.00286277	38.6722
class.Coriobacteriia	TB	rs3025411	A	G	0.1044	0.0926543	0.0209468	8.26912e-06	0.083377	-0.000208316	0.000274811	0.45	0.00303714	47.7339
class.Coriobacteriia	TB	rs34739816	G	T	0.0815	0.0965017	0.0207666	3.88358e-06	0.075563	-5.638e-05	0.000279342	0.84	0.00289369	48.1485
class.Coriobacteriia	TB	rs62448869	T	A	0.4602	-0.0486059	0.0108982	7.87276e-06	0.422453	0.000108775	0.000147305	0.46	0.00520797	91.7474
class.Coriobacteriia	TB	rs67561917	A	G	0.1421	-0.0714367	0.0154113	5.39129e-06	0.132308	0.000169738	0.000216438	0.43	0.00372961	64.8798
class.Coriobacteriia	TB	rs719099	A	G	0.1362	0.0778402	0.0155815	5.43317e-07	0.132389	4.01294e-06	0.000219173	0.99	0.00361546	64.1714
class.Coriobacteriia	TB	rs76779974	C	G	0.1123	0.0774888	0.0171877	5.63091e-06	0.119457	-0.000229433	0.000224432	0.31	0.00353101	58.1741
class.Coriobacteriia	TB	rs80046645	C	G	0.0408	0.25584	0.0561995	4.65689e-06	0.051418	-0.000253811	0.00032903	0.44	0.00552293	17.7826
class.Coriobacteriia	TB	rs8010111	G	A	0.0646	-0.103377	0.0229286	6.89624e-06	0.0707891	2.46293e-05	0.000283368	0.93	0.00271912	43.6081
class.Deltaproteobacteria	TB	rs1035691	A	G	0.338	-0.055176	0.0121602	9.65172e-06	0.351115	-0.000213807	0.000152172	0.16	0.00539242	82.2248
class.Deltaproteobacteria	TB	rs112381107	C	T	0.0477	0.206594	0.0456908	4.63054e-06	0.052185	-0.000631562	0.000329228	0.055	0.00488654	21.8764
class.Deltaproteobacteria	TB	rs11599763	T	C	0.3897	-0.0544219	0.0117397	3.94123e-06	0.381639	3.18887e-05	0.000149523	0.83	0.0055845	85.1701
class.Deltaproteobacteria	TB	rs16851319	G	C	0.1869	-0.0705516	0.0150849	5.67888e-06	0.187723	0.000502529	0.000194511	0.0098	0.00435545	66.2825
class.Deltaproteobacteria	TB	rs17084793	G	A	0.161	-0.0710762	0.015953	5.68634e-06	0.16201	-0.000132398	0.00019847	0.5	0.00411673	62.6758
class.Deltaproteobacteria	TB	rs17791387	A	G	0.1412	-0.0735881	0.0154246	1.60223e-06	0.177296	-0.000168023	0.00019035	0.38	0.00428331	64.8228
class.Deltaproteobacteria	TB	rs2692012	A	G	0.0636	0.110335	0.0253336	3.14186e-06	0.0679865	7.32069e-05	0.000291465	0.8	0.00300326	39.4673
class.Deltaproteobacteria	TB	rs2838334	G	A	0.3231	0.0561722	0.0124124	5.44551e-06	0.309685	-8.77117e-05	0.000156902	0.58	0.00528343	80.554
class.Deltaproteobacteria	TB	rs3935584	C	T	0.496	-0.0523485	0.011566	7.50121e-06	0.502139	1.60307e-06	0.000147263	0.99	0.00566859	86.4486
class.Deltaproteobacteria	TB	rs4506934	C	T	0.1123	-0.0936514	0.02012	3.58887e-06	0.106722	0.000517257	0.000237424	0.029	0.00328917	49.6951
class.Deltaproteobacteria	TB	rs55744759	A	G	0.1163	-0.0779693	0.0170738	7.3137e-06	0.122416	0.000222673	0.000222697	0.32	0.00384651	58.5614
class.Deltaproteobacteria	TB	rs6058181	C	T	0.1233	0.0825716	0.0165958	3.39554e-07	0.121032	0.000102304	0.000222438	0.65	0.00397461	60.2482
class.Deltaproteobacteria	TB	rs62020470	A	G	0.2594	-0.0585411	0.0129358	4.85084e-06	0.279628	0.00041876	0.000161805	0.0096	0.00507071	77.2944
class.Deltaproteobacteria	TB	rs9928243	C	A	0.4254	-0.0538457	0.0117718	5.02081e-06	0.404307	0.000157517	0.000148064	0.29	0.0055697	84.9376
class.Erysipelotrichia	TB	rs1074800	A	G	0.3986	0.0492438	0.010887	6.14583e-06	0.395564	-0.000244666	0.000154008	0.11	0.00513691	91.842
class.Erysipelotrichia	TB	rs10781552	C	T	0.3121	-0.0552212	0.0116074	2.33114e-06	0.309568	-0.000143064	0.000157491	0.36	0.00481964	86.1421
class.Erysipelotrichia	TB	rs17530232	A	G	0.0765	0.10305	0.0224648	2.79123e-06	0.065344	-1.02839e-05	0.000293238	0.97	0.00267087	44.5088
class.Erysipelotrichia	TB	rs1884466	C	T	0.4513	-0.0475363	0.0106939	9.52701e-06	0.392476	-0.000153892	0.000150522	0.31	0.00511034	93.5013
class.Erysipelotrichia	TB	rs2300774	G	A	0.4076	0.0524152	0.0106784	8.95466e-07	0.394991	-3.52618e-05	0.000149681	0.81	0.00511464	93.6369
class.Erysipelotrichia	TB	rs290833	T	G	0.3688	-0.0497374	0.0111376	8.029e-06	0.352925	0.000147367	0.000153136	0.34	0.00502191	89.7755
class.Erysipelotrichia	TB	rs35161940	T	C	0.1272	-0.0806041	0.0167641	1.8451e-06	0.115687	-1.77309e-05	0.000229578	0.94	0.00326451	59.6448
class.Erysipelotrichia	TB	rs4078432	C	T	0.1809	-0.0608929	0.0133764	4.23104e-06	0.193936	0.000120083	0.000189182	0.53	0.00418494	74.7503
class.Erysipelotrichia	TB	rs56970041	T	G	0.1113	0.0724144	0.0164471	5.40344e-06	0.109284	6.65175e-05	0.000234926	0.78	0.0033265	60.7945
class.Erysipelotrichia	TB	rs62504403	C	T	0.2356	0.0681159	0.0127883	1.12265e-07	0.236841	4.74612e-05	0.000171052	0.78	0.00458382	78.187
class.Erysipelotrichia	TB	rs7234058	T	C	0.0974	-0.0945759	0.0194091	9.12341e-07	0.097653	0.000366536	0.000244657	0.13	0.00304406	51.5162
class.Erysipelotrichia	TB	rs7826267	T	G	0.0746	-0.0839071	0.0199131	9.28449e-06	0.0804003	-6.63227e-05	0.000286157	0.82	0.00284745	50.2125
class.Erysipelotrichia	TB	rs8003149	C	T	0.2823	0.0538798	0.0116888	4.08475e-06	0.279132	-0.000184629	0.000161852	0.25	0.00467535	85.5427
class.Gammaproteobacteria	TB	rs11181912	G	A	0.3449	-0.0579153	0.0118796	9.94762e-07	0.325457	-0.00014305	0.000155533	0.36	0.00151571	24.311
class.Gammaproteobacteria	TB	rs12404135	A	G	0.1173	-0.0788843	0.0172415	8.89485e-06	0.129293	0.000190032	0.000217894	0.38	0.00128861	19.6496
class.Gammaproteobacteria	TB	rs2234691	T	C	0.1541	0.0762905	0.0171962	8.39264e-06	0.116822	0.00029666	0.000227892	0.19	0.00151738	24.3286
class.Gammaproteobacteria	TB	rs6469506	T	A	0.3907	0.0541424	0.0116333	3.28982e-06	0.387113	7.10802e-05	0.000149174	0.63	0.00139566	22.3911
class.Gammaproteobacteria	TB	rs6706173	A	C	0.1501	0.074251	0.0146392	1.99495e-07	0.161716	3.0492e-06	0.000201541	0.99	0.00140664	22.5633
class.Gammaproteobacteria	TB	rs75101789	C	T	0.1561	0.0729012	0.0163003	8.78789e-06	0.1259	-5.40683e-05	0.000220705	0.81	0.00140021	22.4656
class.Gammaproteobacteria	TB	rs79795896	A	G	0.0537	-0.15921	0.0351373	7.92404e-06	0.047792	2.89955e-05	0.000344801	0.93	0.00257616	19.5648
class.Gammaproteobacteria	TB	rs9494710	C	T	0.3757	-0.0549673	0.0120924	4.54607e-06	0.367958	-0.000163223	0.00015076	0.28	0.00141734	22.2099
class.Gammaproteobacteria	TB	rs9973122	T	A	0.1421	0.0740614	0.0162596	6.77007e-06	0.139018	0.000537384	0.000212341	0.011	0.00133735	20.9548
class.Lentisphaeria	TB	rs1002941	G	A	0.2793	0.105025	0.0233484	8.14836e-06	0.271697	-2.62846e-05	0.000163185	0.87	0.0044406	21.1066
class.Lentisphaeria	TB	rs11770843	C	T	0.2594	0.109431	0.0234879	1.90729e-06	0.282033	0.000318181	0.000165289	0.054	0.00460112	21.7391
class.Lentisphaeria	TB	rs17114848	G	A	0.1093	0.152377	0.0324332	4.05865e-06	0.127894	0.000130996	0.000221639	0.55	0.00452085	21.4898
class.Lentisphaeria	TB	rs2031282	A	G	0.17	0.122369	0.0270329	4.3826e-06	0.17455	0.000300518	0.000204088	0.14	0.00422568	20.0808
class.Lentisphaeria	TB	rs2731834	C	G	0.2237	0.109438	0.023693	4.24358e-06	0.26306	-0.000190374	0.000165957	0.25	0.00415969	19.7617
class.Lentisphaeria	TB	rs2825714	A	G	0.1571	-0.13741	0.0289246	1.72211e-06	0.147452	-0.000115461	0.000204722	0.57	0.00500057	23.7816
class.Lentisphaeria	TB	rs62570196	C	T	0.0686	-0.21635	0.0439866	1.07926e-06	0.077384	8.94166e-05	0.000275726	0.75	0.00598144	22.3247
class.Lentisphaeria	TB	rs72640280	A	G	0.0537	0.220207	0.0486196	5.18035e-06	0.058889	-0.000236328	0.000311376	0.45	0.00492828	18.8895
class.Lentisphaeria	TB	rs73113483	T	A	0.1233	-0.131217	0.0288713	8.66341e-06	0.133778	-0.000134869	0.000214725	0.53	0.00372241	17.6205
class.Lentisphaeria	TB	rs77599476	A	G	0.0656	0.230292	0.0480168	1.86133e-06	0.054699	8.11664e-05	0.000319574	0.8	0.00650165	24.3444
class.Melainabacteria	TB	rs10148250	G	A	0.4563	0.0861928	0.0193381	8.67135e-06	0.441483	-0.000127803	0.000146857	0.38	0.00939404	51.6925
class.Melainabacteria	TB	rs10738747	G	A	0.496	0.0814624	0.0184409	9.95804e-06	0.48239	0.000104103	0.000146072	0.48	0.00913188	54.2088
class.Melainabacteria	TB	rs11150282	T	C	0.3211	0.0989487	0.0196972	6.02892e-07	0.318695	0.000283518	0.000156732	0.07	0.00857034	50.7514
class.Melainabacteria	TB	rs113884518	T	C	0.0487	-0.205352	0.0454982	8.0567e-06	0.056142	0.000186868	0.000316461	0.55	0.00492361	21.969
class.Melainabacteria	TB	rs1221147	T	A	0.1561	0.123968	0.0278958	7.10737e-06	0.128717	-8.24129e-05	0.000218398	0.71	0.00617653	35.8352
class.Melainabacteria	TB	rs16851659	G	C	0.3887	-0.0896103	0.0186432	1.27487e-06	0.431351	-7.43578e-06	0.000146984	0.96	0.00903369	53.6205
class.Melainabacteria	TB	rs28678345	T	C	0.0467	0.214848	0.0470878	6.69088e-06	0.050111	0.000602889	0.000335783	0.073	0.00488853	21.2271
class.Melainabacteria	TB	rs367480	G	A	0.4274	-0.083758	0.0185796	8.19925e-06	0.427733	0.000112192	0.000147689	0.45	0.00905978	53.8042
class.Melainabacteria	TB	rs4129395	G	A	0.4264	0.0896187	0.0185106	1.48056e-06	0.445152	-0.000118285	0.000146289	0.42	0.00909324	54.0048
class.Melainabacteria	TB	rs73074665	A	T	0.0855	0.166216	0.0355728	2.86608e-06	0.072616	-7.53499e-05	0.00028084	0.79	0.00485843	28.1016
class.Melainabacteria	TB	rs789069	A	C	0.172	-0.103539	0.0234287	6.84635e-06	0.173546	-0.0002411	0.000192632	0.21	0.00720787	42.6682
class.Melainabacteria	TB	rs79790072	T	C	0.0567	0.226722	0.0487841	3.29009e-06	0.05314	0.000219339	0.000328591	0.5	0.00496633	20.4885
class.Melainabacteria	TB	rs9864379	T	C	0.1133	-0.159735	0.0292553	5.3606e-08	0.107281	1.50987e-05	0.000235649	0.95	0.00588208	34.17
class.Methanobacteria	TB	rs10202904	T	G	0.4672	-0.121754	0.0235357	3.0143e-07	0.420426	-3.9435e-05	0.00014769	0.79	0.0113682	42.4657
class.Methanobacteria	TB	rs10424197	G	A	0.325	-0.111274	0.0247517	9.27887e-06	0.333605	0.000119403	0.000153899	0.44	0.0108071	40.3795
class.Methanobacteria	TB	rs12825290	C	G	0.0606	-0.216781	0.0493496	6.07567e-06	0.064383	0.000339842	0.000298782	0.26	0.00640388	20.2507
class.Methanobacteria	TB	rs4257531	G	A	0.1143	0.164498	0.0364959	7.44344e-06	0.128831	-0.000136115	0.000222956	0.54	0.00859106	27.383
class.Methanobacteria	TB	rs56131665	G	A	0.0934	0.178661	0.039298	6.17992e-06	0.097872	3.85316e-06	0.000246127	0.99	0.00707352	25.4324
class.Methanobacteria	TB	rs6508769	T	C	0.165	0.153519	0.0344519	8.22529e-06	0.158646	0.000264471	0.000202776	0.19	0.00866959	29.0085
class.Methanobacteria	TB	rs6776814	T	C	0.0895	-0.199566	0.0411825	1.63062e-06	0.097512	-0.000140146	0.000245147	0.57	0.00712237	24.2678
class.Methanobacteria	TB	rs73068003	G	T	0.1223	-0.15814	0.0351803	8.44583e-06	0.130343	6.34612e-05	0.000217587	0.77	0.00764025	28.4096
class.Methanobacteria	TB	rs73457410	A	G	0.0666	0.21534	0.0436695	1.40855e-06	0.0809	9.63172e-05	0.000268047	0.72	0.00650381	22.8862
class.Methanobacteria	TB	rs75208022	C	T	0.0765	-0.227245	0.048763	5.92103e-06	0.072641	-0.000244295	0.000282068	0.39	0.00636181	20.4945
class.Methanobacteria	TB	rs894996	C	A	0.0716	0.216999	0.0449076	1.87557e-06	0.079013	-0.000107584	0.000269151	0.69	0.00617822	22.2555
class.Mollicutes	TB	rs10108398	G	A	0.2913	0.0769142	0.0153953	1.09e-06	0.271603	-3.56398e-05	0.000165274	0.83	0.00590663	64.9431
class.Mollicutes	TB	rs11890098	A	G	0.2555	0.074438	0.0153389	9.56571e-07	0.244886	0.000216967	0.000169096	0.2	0.00569022	65.1825
class.Mollicutes	TB	rs12566890	T	G	0.0954	-0.101147	0.0230978	3.65095e-06	0.08265	-0.000247886	0.00027189	0.36	0.00379297	43.2865
class.Mollicutes	TB	rs17214486	C	A	0.4016	0.06099	0.0135623	6.60866e-06	0.382306	3.01094e-05	0.00015079	0.84	0.00643362	73.7211
class.Mollicutes	TB	rs2464826	A	C	0.1262	0.0944239	0.0211806	8.39505e-06	0.115473	0.000230897	0.000227378	0.31	0.00427452	47.2044
class.Mollicutes	TB	rs28537087	G	A	0.164	0.0820873	0.0188312	8.07399e-06	0.12615	-0.000142177	0.000220928	0.52	0.0046439	53.0941
class.Mollicutes	TB	rs3768491	A	G	0.2863	-0.0681052	0.0149061	4.23352e-06	0.286968	0.000143912	0.000161475	0.37	0.00606072	67.0744
class.Mollicutes	TB	rs4885016	T	C	0.1571	-0.0819606	0.0181628	7.26986e-06	0.156775	0.000167934	0.000201452	0.4	0.00481145	55.048
class.Mollicutes	TB	rs6043847	T	C	0.0696	-0.114937	0.0248606	4.55476e-06	0.065049	9.23431e-05	0.000296679	0.76	0.00360103	40.2171
class.Mollicutes	TB	rs72901605	T	C	0.1859	-0.0841852	0.0178119	3.2579e-06	0.188229	-0.000221999	0.000186501	0.23	0.00530537	56.1315
class.Mollicutes	TB	rs74603314	T	C	0.0457	0.221639	0.0462918	1.55689e-06	0.04872	3.75287e-05	0.000353507	0.92	0.00477859	21.5925
class.Mollicutes	TB	rs78169027	A	G	0.1083	-0.108283	0.0237289	5.8761e-06	0.096385	-9.26473e-05	0.000253117	0.71	0.00398168	42.1347
class.Negativicutes	TB	rs1135612	G	A	0.2445	0.0529785	0.0119177	9.26307e-06	0.250411	-0.000113995	0.000167653	0.5	0.00459828	83.8998
class.Negativicutes	TB	rs13086907	G	A	0.1998	0.0625312	0.0131735	1.95488e-06	0.210983	1.95787e-05	0.000178313	0.91	0.00416198	75.9016
class.Negativicutes	TB	rs1447205	G	C	0.3618	-0.0502053	0.0108382	2.93324e-06	0.399946	1.56769e-05	0.000149923	0.92	0.00505367	92.2561
class.Negativicutes	TB	rs1643968	T	C	0.2803	-0.0565284	0.0112298	4.14596e-07	0.299716	-0.000201151	0.000159069	0.21	0.00487696	89.0389
class.Negativicutes	TB	rs1649999	A	G	0.0974	0.0748989	0.0166458	7.5812e-06	0.115622	0.000481929	0.000229924	0.036	0.0033198	60.0687
class.Negativicutes	TB	rs2834062	A	G	0.3648	0.0489057	0.0108842	8.4392e-06	0.371957	7.09951e-05	0.000156978	0.65	0.00503078	91.8665
class.Negativicutes	TB	rs4463806	T	C	0.2038	-0.0543966	0.0129365	7.80662e-06	0.230086	-0.000195229	0.000172678	0.26	0.00423859	77.292
class.Negativicutes	TB	rs4722181	T	G	0.4761	0.0501306	0.0105798	2.00112e-06	0.48372	1.2621e-05	0.000146116	0.93	0.00517703	94.5094
class.Negativicutes	TB	rs60274479	T	C	0.2227	-0.0659623	0.0134137	1.1623e-06	0.193472	-5.91087e-05	0.000187615	0.75	0.00421558	74.5422
class.Negativicutes	TB	rs61249479	A	C	0.0875	0.0777075	0.0168628	2.95471e-06	0.092734	-0.000366504	0.000252689	0.15	0.00325401	59.2955
class.Negativicutes	TB	rs71405394	G	A	0.0517	-0.114178	0.02405	2.16631e-06	0.064657	-0.000173269	0.000295371	0.56	0.00299082	41.5741
class.Negativicutes	TB	rs73232831	G	A	0.0636	-0.151829	0.0314932	1.87452e-06	0.057131	0.000189334	0.00031926	0.55	0.00337303	31.7461
class.Negativicutes	TB	rs9423647	G	A	0.5149	0.047817	0.0105282	6.06114e-06	0.503587	2.10207e-05	0.000145787	0.89	0.00520199	94.9725
family.Acidaminococcaceae	TB	rs262812	T	C	0.2664	-0.065675	0.0142257	3.24906e-06	0.263725	8.80021e-05	0.000164949	0.59	0.00168587	20.4284
family.Acidaminococcaceae	TB	rs2933324	A	G	0.2535	-0.0662557	0.0140257	2.23676e-06	0.283716	-0.000354129	0.000161627	0.028	0.00166144	20.8408
family.Acidaminococcaceae	TB	rs6427992	G	C	0.3926	-0.0595857	0.01296	4.24324e-06	0.402187	-0.000252857	0.000148203	0.088	0.00169332	21.2448
family.Acidaminococcaceae	TB	rs6589457	A	G	0.0547	0.165911	0.0349516	2.31508e-06	0.0532995	0.000552583	0.000324234	0.088	0.00284667	21.0798
family.Acidaminococcaceae	TB	rs6923842	T	C	0.169	-0.0796106	0.0169192	2.21303e-06	0.190642	5.21653e-05	0.00018585	0.78	0.00178016	21.2253
family.Acidaminococcaceae	TB	rs74540770	G	A	0.0646	-0.108969	0.0243533	7.08804e-06	0.085904	0.000399313	0.000264976	0.13	0.00143505	15.2391
family.Acidaminococcaceae	TB	rs78702810	T	C	0.0467	-0.143755	0.0323244	9.16468e-06	0.043234	0.000497312	0.000366498	0.17	0.00184002	14.7289
family.Actinomycetaceae	TB	rs2889192	G	T	0.2068	0.0887537	0.0195009	3.64417e-06	0.242907	-2.27399e-05	0.000172644	0.9	0.00258426	19.9711
family.Actinomycetaceae	TB	rs34583783	G	T	0.1024	0.123756	0.026427	5.47971e-06	0.110699	4.57924e-05	0.000231268	0.84	0.00281542	21.7626
family.Actinomycetaceae	TB	rs35011108	A	G	0.0636	0.241826	0.0503796	1.8267e-06	0.048723	0.000258411	0.000346064	0.46	0.00696556	25.4483
family.Actinomycetaceae	TB	rs4073240	G	A	0.3827	0.0747546	0.0164684	6.05333e-06	0.39482	3.74383e-05	0.000149123	0.8	0.00264034	20.4057
family.Actinomycetaceae	TB	rs58484246	T	C	0.326	0.0761407	0.0169007	6.12428e-06	0.34735	-7.63375e-05	0.000152535	0.62	0.00254766	19.6875
family.Alcaligenaceae	TB	rs112135816	T	G	0.1471	-0.0775052	0.0171554	5.27662e-06	0.120853	-1.81744e-05	0.000225458	0.94	0.0037358	58.2833
family.Alcaligenaceae	TB	rs112159068	A	T	0.0726	0.131484	0.0281089	3.56484e-06	0.054537	4.09104e-05	0.000327807	0.9	0.00304287	35.5699
family.Alcaligenaceae	TB	rs1153990	A	G	0.2207	-0.058727	0.0128306	5.96787e-06	0.236449	-1.75261e-05	0.00017173	0.92	0.00461561	77.9296
family.Alcaligenaceae	TB	rs147968	C	T	0.4414	0.0489475	0.0110321	9.12701e-06	0.433824	0.000195521	0.00014764	0.19	0.00536339	90.6339
family.Alcaligenaceae	TB	rs17000015	A	T	0.2614	-0.0609257	0.0125363	1.12719e-06	0.255182	-0.00014763	0.000169075	0.38	0.00484714	79.7585
family.Alcaligenaceae	TB	rs2367850	G	C	0.2207	0.0629104	0.0131712	1.84631e-06	0.213291	-0.000227984	0.000186561	0.22	0.00461457	75.914
family.Alcaligenaceae	TB	rs28480294	T	C	0.3439	-0.0516967	0.0115503	6.606e-06	0.361314	9.33461e-06	0.000152644	0.95	0.00525874	86.5671
family.Alcaligenaceae	TB	rs4033856	C	T	0.1292	0.081834	0.0168931	1.02902e-06	0.11923	0.000165546	0.000226902	0.47	0.00377471	59.1882
family.Alcaligenaceae	TB	rs62395635	T	C	0.0706	0.110583	0.0238514	3.34696e-06	0.063365	0.000183547	0.000300098	0.54	0.00282447	41.9205
family.Alcaligenaceae	TB	rs67737557	C	G	0.165	0.0738409	0.0151678	1.03742e-06	0.160753	-3.17455e-05	0.000198605	0.87	0.00413558	65.9209
family.Alcaligenaceae	TB	rs6969323	A	C	0.2515	-0.0593564	0.0129137	3.88581e-06	0.238062	0.000106157	0.000170651	0.53	0.0045855	77.4282
family.Alcaligenaceae	TB	rs7302582	G	C	0.0507	-0.106817	0.023298	3.33554e-06	0.057313	0.000228223	0.000313489	0.47	0.00283203	42.9164
family.Alcaligenaceae	TB	rs74776516	T	G	0.0755	-0.0944052	0.0213287	6.85049e-06	0.076295	0.000237876	0.000277479	0.39	0.0032226	46.8788
family.Alcaligenaceae	TB	rs7638039	T	C	0.2326	0.0603335	0.0127779	2.70479e-06	0.247706	-5.94729e-05	0.000168963	0.72	0.00463922	78.2508
family.Alcaligenaceae	TB	rs9964679	A	G	0.3101	0.0537051	0.0116008	4.47389e-06	0.311604	-0.000164965	0.000159848	0.3	0.00510179	86.1906
family.Bacteroidaceae	TB	rs11585893	A	G	0.1481	-0.0740746	0.0147633	1.79511e-06	0.150092	0.000436135	0.000209198	0.037	0.00138456	24.7057
family.Bacteroidaceae	TB	rs13207588	A	G	0.2326	-0.059205	0.0131195	7.48504e-06	0.226764	-4.2251e-05	0.000180903	0.82	0.00125135	22.1829
family.Bacteroidaceae	TB	rs1340391	T	C	0.1918	-0.0592004	0.0132244	6.7301e-06	0.1997	-0.000289227	0.000182189	0.11	0.00108654	19.9053
family.Bacteroidaceae	TB	rs17619981	T	G	0.0656	0.0880978	0.0187002	2.68683e-06	0.097808	0.000145423	0.000244924	0.55	0.000951473	15.0466
family.Bacteroidaceae	TB	rs2023437	T	C	0.1243	-0.0782325	0.0167634	5.01824e-06	0.113362	0.000104799	0.000230414	0.65	0.00133239	23.3239
family.Bacteroidaceae	TB	rs2366421	T	A	0.2336	-0.0528153	0.0117124	7.64945e-06	0.27002	-0.000239925	0.000163805	0.14	0.000998797	18.2933
family.Bacteroidaceae	TB	rs28757219	T	A	0.1521	0.0818398	0.0170319	1.2942e-06	0.151731	-0.000136563	0.000206547	0.51	0.00172756	25.6658
family.Bacteroidaceae	TB	rs495004	C	G	0.2097	-0.0607475	0.0129865	3.42092e-06	0.198927	-9.59404e-05	0.000182318	0.6	0.00122314	21.6823
family.Bacteroidaceae	TB	rs66474973	G	T	0.1153	0.0812515	0.0164479	6.80966e-07	0.11995	3.72208e-05	0.000224526	0.87	0.00134685	23.4708
family.Bacteroidaceae	TB	rs66710942	C	T	0.4155	0.0488038	0.0107412	5.86259e-06	0.417124	0.000108556	0.000148698	0.47	0.00115689	20.6385
family.Bacteroidaceae	TB	rs6795673	C	T	0.4115	0.0538565	0.0105251	3.37909e-07	0.444441	0.000171792	0.000146527	0.24	0.00140483	25.7431
family.Bacteroidaceae	TB	rs9507307	C	T	0.1899	0.0604456	0.0129128	2.1271e-06	0.194129	-0.000222966	0.000184607	0.23	0.00112415	20.4623
family.BacteroidalesS24.7group	TB	rs10872669	A	G	0.1074	-0.123071	0.0275665	9.4901e-06	0.110575	-0.000230328	0.000231747	0.32	0.00290402	21.4533
family.BacteroidalesS24.8group	TB	rs11135366	C	G	0.2863	0.0842142	0.0183739	8.77822e-06	0.277688	-7.37238e-05	0.000163301	0.65	0.00289826	23.111
family.BacteroidalesS24.9group	TB	rs12748533	G	T	0.2972	-0.0821108	0.0172701	2.59019e-06	0.290395	-9.29329e-06	0.000162612	0.95	0.00281651	22.4432
family.BacteroidalesS24.10group	TB	rs17043785	T	C	0.0596	-0.176187	0.0347133	5.11837e-07	0.055646	-0.000339652	0.000321365	0.29	0.00347965	18.1783
family.BacteroidalesS24.11group	TB	rs61508842	T	C	0.1223	0.122574	0.0272389	7.82782e-06	0.101704	-0.00019374	0.000240351	0.42	0.00322553	24.5092
family.BacteroidalesS24.12group	TB	rs6831034	T	A	0.1978	-0.0956546	0.0205228	6.10396e-06	0.193585	-7.43522e-05	0.000185195	0.69	0.00290369	22.0566
family.BacteroidalesS24.13group	TB	rs689695	C	A	0.3658	0.0814578	0.0167057	1.28039e-06	0.359786	7.24647e-06	0.000152176	0.96	0.00307868	24.5573
family.BacteroidalesS24.14group	TB	rs7217209	C	T	0.173	0.0843019	0.0187308	8.42937e-06	0.257037	-0.000153492	0.000198029	0.44	0.00203356	15.7779
family.BacteroidalesS24.15group	TB	rs738193	T	C	0.3549	0.0847328	0.0165856	3.82163e-07	0.369615	0.000264879	0.000150849	0.079	0.0032875	25.6479
family.BacteroidalesS24.16group	TB	rs78609301	A	G	0.2167	-0.0867065	0.0195709	7.09297e-06	0.194535	-0.000389175	0.000183559	0.034	0.00255223	20.3447
family.BacteroidalesS24.17group	TB	rs941000	C	T	0.4085	0.0850266	0.0163382	3.15557e-07	0.423915	9.24486e-05	0.000147407	0.53	0.0034937	27.2623
family.Bifidobacteriaceae	TB	rs10496759	G	C	0.1849	0.0637133	0.0144305	8.79796e-06	0.178798	0.000215309	0.000189922	0.26	0.00462499	69.2883
family.Bifidobacteriaceae	TB	rs10831953	G	A	0.333	0.0537537	0.0123746	9.94742e-06	0.347927	6.51045e-05	0.00015317	0.67	0.00538889	80.7999
family.Bifidobacteriaceae	TB	rs10841473	G	C	0.2704	-0.0613031	0.0128844	2.28067e-06	0.262325	-0.000304449	0.000165958	0.067	0.00517709	77.6026
family.Bifidobacteriaceae	TB	rs10857328	T	A	0.2972	0.0562	0.0126395	7.24135e-06	0.296035	-8.89921e-05	0.000159733	0.58	0.00527653	79.1063
family.Bifidobacteriaceae	TB	rs12446429	T	C	0.1362	0.0810099	0.019073	8.52886e-06	0.128351	-9.25535e-05	0.000239211	0.7	0.00372891	52.4226
family.Bifidobacteriaceae	TB	rs13020688	G	A	0.3529	0.0584045	0.0122081	1.57375e-06	0.377759	2.28276e-06	0.000151479	0.99	0.00550602	81.9015
family.Bifidobacteriaceae	TB	rs4567981	T	A	0.4394	0.0577763	0.0117388	8.88054e-07	0.425164	-4.70159e-05	0.000148307	0.75	0.00572488	85.1758
family.Bifidobacteriaceae	TB	rs4957061	T	C	0.4652	0.0569873	0.0116907	1.1517e-06	0.480505	-0.000176804	0.000147546	0.23	0.0057483	85.5263
family.Bifidobacteriaceae	TB	rs540489	T	G	0.2336	-0.0632518	0.013817	5.36811e-06	0.233236	0.000108554	0.00017366	0.53	0.00490332	72.365
family.Bifidobacteriaceae	TB	rs55888705	A	G	0.3867	0.053673	0.0120586	8.66208e-06	0.361588	-3.94727e-06	0.000151584	0.98	0.00552968	82.9171
family.Bifidobacteriaceae	TB	rs677208	G	C	0.17	0.0728589	0.0164821	6.0011e-06	0.143792	0.00017481	0.000213677	0.41	0.00405137	60.6638
family.Bifidobacteriaceae	TB	rs6899771	A	G	0.0954	-0.0914312	0.0202604	7.27995e-06	0.08661	0.00019861	0.000258561	0.44	0.00347604	49.3505
family.Bifidobacteriaceae	TB	rs7174549	C	T	0.3559	0.0551726	0.0124655	6.8678e-06	0.327637	5.3716e-05	0.000155303	0.73	0.00534981	80.2108
family.Bifidobacteriaceae	TB	rs7322849	T	C	0.0964	0.110676	0.0200996	1.74032e-08	0.08721	0.000368193	0.000308218	0.23	0.00332464	49.7457
family.Bifidobacteriaceae	TB	rs73797465	T	G	0.0865	-0.0942612	0.0208421	4.8495e-06	0.073222	-0.0001597	0.000288901	0.58	0.00323249	47.9733
family.Bifidobacteriaceae	TB	rs76671854	C	G	0.1252	-0.0892981	0.0183177	1.03632e-06	0.124958	0.000340037	0.000219899	0.12	0.00390568	54.5842
family.Bifidobacteriaceae	TB	rs857444	C	T	0.3608	0.0553965	0.0120669	3.82492e-06	0.370367	-9.50826e-05	0.000152991	0.53	0.00552589	82.86
family.Christensenellaceae	TB	rs117186816	G	A	0.0646	-0.206476	0.0436362	6.51964e-06	0.044721	0.000181042	0.000361451	0.62	0.00528899	22.9061
family.Christensenellaceae	TB	rs12380890	A	G	0.4274	-0.0503972	0.0111047	5.78132e-06	0.42562	1.75937e-05	0.000147118	0.9	0.00531716	90.041
family.Christensenellaceae	TB	rs12657403	A	G	0.1064	0.078108	0.0171887	5.59276e-06	0.114724	-0.000487627	0.000228386	0.033	0.0035685	58.1707
family.Christensenellaceae	TB	rs4076564	G	A	0.0388	-0.188623	0.039209	8.06105e-06	0.043467	0.000250728	0.000365665	0.49	0.00679118	25.4906
family.Christensenellaceae	TB	rs4805124	C	G	0.5099	0.0486508	0.0109067	8.36272e-06	0.466726	0.000147267	0.000145994	0.31	0.00541287	91.676
family.Christensenellaceae	TB	rs62573205	G	A	0.1918	-0.0654804	0.0133503	1.48853e-06	0.197369	1.66523e-05	0.000183566	0.93	0.00442885	74.8959
family.Christensenellaceae	TB	rs7211194	C	T	0.4314	0.0492094	0.0110916	9.93998e-06	0.468014	-5.81983e-05	0.000146214	0.69	0.00545547	90.1471
family.Christensenellaceae	TB	rs72706624	G	T	0.1014	0.0882626	0.0197575	6.3775e-06	0.097201	0.000106615	0.000249247	0.67	0.00339243	50.6069
family.Christensenellaceae	TB	rs77867022	G	T	0.0258	-0.160443	0.0379589	8.81983e-06	0.041037	3.65576e-05	0.000369908	0.92	0.0064898	26.3312
family.Christensenellaceae	TB	rs870002	C	T	0.496	0.0488951	0.0109817	6.54323e-06	0.50882	7.62262e-07	0.00014713	1	0.0053761	91.0498
family.Christensenellaceae	TB	rs892686	A	G	0.4513	0.0506107	0.0109651	4.12367e-06	0.477474	-0.000174515	0.000146794	0.23	0.00538421	91.188
family.Christensenellaceae	TB	rs9608766	T	C	0.1481	-0.0682134	0.01496	3.33084e-06	0.1647	0.000343335	0.000196107	0.08	0.00411307	66.8368
family.Clostridiaceae1	TB	rs10875374	C	T	0.4483	-0.0536759	0.0119436	8.09821e-06	0.453659	5.98984e-05	0.000145978	0.68	0.00584003	83.7152
family.Clostridiaceae1	TB	rs12186080	G	A	0.161	0.0748236	0.016246	5.33957e-06	0.163558	0.00016867	0.000196333	0.39	0.00430278	61.545
family.Clostridiaceae1	TB	rs12341505	G	A	0.1113	0.0814503	0.0179338	4.54486e-06	0.141403	0.000195159	0.000208501	0.35	0.00389777	55.7527
family.Clostridiaceae1	TB	rs12490337	C	G	0.2455	-0.0616944	0.013693	6.90518e-06	0.242679	-0.000105076	0.000169687	0.54	0.00509771	73.0197
family.Clostridiaceae1	TB	rs2795528	G	A	0.0487	-0.180969	0.0390911	3.80626e-06	0.055872	-7.30337e-06	0.000315364	0.98	0.00397436	25.5733
family.Clostridiaceae1	TB	rs2817172	C	T	0.4125	0.0563367	0.012392	5.27026e-06	0.385651	0.000281065	0.000151822	0.064	0.00581823	80.6854
family.Clostridiaceae1	TB	rs4723021	T	C	0.0577	-0.106376	0.0241944	7.42147e-06	0.063614	-0.000480378	0.000299637	0.11	0.0030118	41.3259
family.Clostridiaceae1	TB	rs550843	T	C	0.1491	-0.0734787	0.0168383	7.09119e-06	0.127704	0.000168071	0.000221425	0.45	0.00415495	59.38
family.Clostridiaceae1	TB	rs56188186	A	G	0.0755	0.0967774	0.0217471	8.24444e-06	0.087185	-0.000223196	0.000264349	0.4	0.00346676	45.9761
family.Clostridiaceae1	TB	rs62397761	A	G	0.2863	0.0615805	0.0136198	9.07706e-06	0.261578	-0.000146795	0.000165666	0.38	0.00512677	73.4123
family.Clostridiaceae1	TB	rs881532	A	G	0.4771	-0.0533035	0.0119011	7.89662e-06	0.48129	-8.88607e-05	0.000145766	0.54	0.005862	84.0143
family.ClostridialesvadinBB60group	TB	rs10517600	T	G	0.5358	0.0626993	0.0139364	6.82768e-06	0.536767	-7.07823e-05	0.000146382	0.63	0.00677968	71.7408
family.ClostridialesvadinBB60group	TB	rs10904722	C	T	0.2813	-0.0672314	0.0147123	5.04837e-06	0.321328	-0.000136215	0.00015612	0.38	0.00642442	67.9573
family.ClostridialesvadinBB60group	TB	rs118104867	C	T	0.0487	0.214464	0.0455098	3.43598e-06	0.049421	0.000266723	0.000336423	0.43	0.00533725	21.9626
family.ClostridialesvadinBB60group	TB	rs13409132	A	G	0.0447	-0.165419	0.0352154	4.37231e-06	0.061319	0.000212879	0.000313063	0.5	0.00477945	28.387
family.ClostridialesvadinBB60group	TB	rs17121075	G	A	0.168	0.0769254	0.0172234	7.91417e-06	0.191657	0.000189834	0.00018767	0.31	0.00549294	58.0497
family.ClostridialesvadinBB60group	TB	rs2191834	G	T	0.2396	0.0746375	0.0159136	2.50195e-06	0.256038	0.000174242	0.000167392	0.3	0.0059429	62.8273
family.ClostridialesvadinBB60group	TB	rs28691777	C	T	0.0716	0.137134	0.0266996	6.95697e-07	0.067354	-0.000401444	0.000290438	0.17	0.00365886	37.4464
family.ClostridialesvadinBB60group	TB	rs34088226	A	G	0.0706	-0.117807	0.026924	7.66216e-06	0.068159	-9.65466e-05	0.000293341	0.74	0.00380817	37.134
family.ClostridialesvadinBB60group	TB	rs55682560	C	T	0.0696	-0.131519	0.0261319	4.97034e-07	0.075177	-7.175e-05	0.00027702	0.8	0.00414991	38.2591
family.ClostridialesvadinBB60group	TB	rs6588624	G	A	0.4712	-0.0662317	0.0138147	1.79287e-06	0.501582	-0.00013933	0.000146721	0.34	0.00683903	72.3731
family.ClostridialesvadinBB60group	TB	rs66714985	A	C	0.0845	0.116908	0.0252447	4.85334e-06	0.075189	0.000283885	0.00027795	0.31	0.00375415	39.6048
family.ClostridialesvadinBB60group	TB	rs6755871	C	G	0.493	-0.0613825	0.0138976	9.33059e-06	0.446629	-0.00011882	0.000146403	0.42	0.00680621	71.9413
family.ClostridialesvadinBB60group	TB	rs7226487	A	G	0.4761	-0.0643682	0.0138701	3.58282e-06	0.468538	-1.57183e-05	0.000146754	0.91	0.00681636	72.0836
family.ClostridialesvadinBB60group	TB	rs7538034	T	G	0.2078	-0.078598	0.0165982	2.36706e-06	0.222131	-0.000184384	0.000177139	0.3	0.00574866	60.2359
family.ClostridialesvadinBB60group	TB	rs7725895	A	G	0.0895	-0.116224	0.0240367	3.94356e-06	0.074033	0.000900369	0.000282238	0.0014	0.00394207	41.5951
family.ClostridialesvadinBB60group	TB	rs989682	A	G	0.2823	0.070194	0.0155364	6.8471e-06	0.308685	0.000324396	0.000158322	0.04	0.0063144	64.3522
family.ClostridialesvadinBB60group	TB	rs9979874	G	C	0.2873	-0.0738925	0.0150911	1.05271e-06	0.281862	3.83665e-05	0.000162525	0.81	0.00626773	66.2514
family.Coriobacteriaceae	TB	rs11073596	T	G	0.34	0.0510212	0.0114339	8.14449e-06	0.327034	7.91883e-05	0.000159237	0.62	0.00496519	87.4491
family.Coriobacteriaceae	TB	rs11250875	T	C	0.2087	0.06075	0.0130939	4.82844e-06	0.202099	0.000285339	0.000180988	0.11	0.00429866	76.3629
family.Coriobacteriaceae	TB	rs11656361	A	C	0.1292	0.0773006	0.017553	8.02017e-06	0.117041	-1.65422e-05	0.000231874	0.94	0.00340692	56.9636
family.Coriobacteriaceae	TB	rs12974142	G	A	0.1083	0.0789796	0.0177205	8.51232e-06	0.107372	-7.85852e-05	0.00023506	0.74	0.00323032	56.4254
family.Coriobacteriaceae	TB	rs13307134	C	T	0.2356	0.0565686	0.0126265	7.79931e-06	0.243958	-1.84238e-05	0.000170773	0.91	0.00449834	79.1896
family.Coriobacteriaceae	TB	rs1397793	G	A	0.3857	-0.0498855	0.0112446	9.77381e-06	0.35242	0.000143938	0.000160265	0.37	0.00504834	88.9211
family.Coriobacteriaceae	TB	rs1816223	A	G	0.2107	-0.0586265	0.0129006	4.84114e-06	0.211988	9.78613e-05	0.000179356	0.59	0.00436328	77.5072
family.Coriobacteriaceae	TB	rs240104	T	C	0.2445	-0.0603429	0.0126849	1.51603e-06	0.223754	0.000202019	0.000178085	0.26	0.00446503	78.8248
family.Coriobacteriaceae	TB	rs2442778	G	A	0.0457	-0.116408	0.0258545	9.02703e-06	0.0492926	-0.000151558	0.000336765	0.65	0.00286277	38.6722
family.Coriobacteriaceae	TB	rs3025411	A	G	0.1044	0.0926543	0.0209468	8.26912e-06	0.083377	-0.000208316	0.000274811	0.45	0.00303714	47.7339
family.Coriobacteriaceae	TB	rs34739816	G	T	0.0815	0.0965017	0.0207666	3.88358e-06	0.075563	-5.638e-05	0.000279342	0.84	0.00289369	48.1485
family.Coriobacteriaceae	TB	rs62448869	T	A	0.4602	-0.0486059	0.0108982	7.87276e-06	0.422453	0.000108775	0.000147305	0.46	0.00520797	91.7474
family.Coriobacteriaceae	TB	rs67561917	A	G	0.1421	-0.0714367	0.0154113	5.39129e-06	0.132308	0.000169738	0.000216438	0.43	0.00372961	64.8798
family.Coriobacteriaceae	TB	rs719099	A	G	0.1362	0.0778402	0.0155815	5.43317e-07	0.132389	4.01294e-06	0.000219173	0.99	0.00361546	64.1714
family.Coriobacteriaceae	TB	rs76779974	C	G	0.1123	0.0774888	0.0171877	5.63091e-06	0.119457	-0.000229433	0.000224432	0.31	0.00353101	58.1741
family.Coriobacteriaceae	TB	rs80046645	C	G	0.0408	0.25584	0.0561995	4.65689e-06	0.051418	-0.000253811	0.00032903	0.44	0.00552293	17.7826
family.Coriobacteriaceae	TB	rs8010111	G	A	0.0646	-0.103377	0.0229286	6.89624e-06	0.0707891	2.46293e-05	0.000283368	0.93	0.00271912	43.6081
family.Defluviitaleaceae	TB	rs112893842	T	C	0.0974	0.110761	0.0232545	2.75032e-06	0.126726	-0.000232529	0.000221391	0.29	0.00521495	42.992
family.Defluviitaleaceae	TB	rs1582238	T	C	0.3718	0.0801923	0.0167061	1.692e-06	0.343188	0.000104282	0.000155277	0.5	0.00742488	59.8434
family.Defluviitaleaceae	TB	rs17051335	C	T	0.0795	-0.134314	0.0292201	4.58117e-06	0.070464	-0.000175271	0.000284094	0.54	0.00424328	34.2144
family.Defluviitaleaceae	TB	rs1908593	T	C	0.5378	0.070223	0.0156601	7.859e-06	0.54769	-5.09759e-05	0.00014657	0.73	0.00772443	63.8412
family.Defluviitaleaceae	TB	rs28696126	A	T	0.1918	-0.107106	0.0238173	5.56327e-06	0.132776	-0.000195828	0.000216833	0.37	0.00533364	41.9756
family.Defluviitaleaceae	TB	rs4344384	G	T	0.4742	0.0708803	0.0156121	5.86011e-06	0.485918	-9.03829e-05	0.000146297	0.54	0.00775078	64.0372
family.Defluviitaleaceae	TB	rs4677103	A	G	0.171	0.0977203	0.0197033	9.42189e-07	0.20204	-6.40613e-05	0.000189267	0.73	0.00630257	50.7403
family.Defluviitaleaceae	TB	rs540220	T	C	0.0596	-0.123954	0.0289814	9.48137e-06	0.0798785	-0.000238099	0.000269971	0.38	0.00435585	34.4961
family.Defluviitaleaceae	TB	rs55658617	T	C	0.0696	0.177314	0.0361845	1.40608e-06	0.07627	0.000377887	0.000273697	0.17	0.00412257	27.6279
family.Defluviitaleaceae	TB	rs72731813	C	T	0.0815	-0.149751	0.0293415	2.75777e-07	0.082443	2.7515e-05	0.000269061	0.92	0.00435819	34.0726
family.Defluviitaleaceae	TB	rs9608282	T	G	0.0656	0.139014	0.0299429	4.60831e-06	0.078247	0.000159105	0.000275106	0.56	0.00429853	33.3883
family.Defluviitaleaceae	TB	rs9725395	A	G	0.0875	-0.138357	0.0295185	3.4137e-06	0.080333	-0.000336969	0.000269429	0.21	0.00420057	33.8686
family.Desulfovibrionaceae	TB	rs112381107	C	T	0.0477	0.211435	0.0456962	2.81875e-06	0.052185	-0.000631562	0.000329228	0.055	0.00488815	21.8739
family.Desulfovibrionaceae	TB	rs11599763	T	C	0.3897	-0.0555931	0.0117493	2.49704e-06	0.381639	3.18887e-05	0.000149523	0.83	0.00558945	85.0999
family.Desulfovibrionaceae	TB	rs16851319	G	C	0.1869	-0.0732697	0.0150964	2.39649e-06	0.187723	0.000502529	0.000194511	0.0098	0.00435962	66.2323
family.Desulfovibrionaceae	TB	rs17791387	A	G	0.1412	-0.0729251	0.0154381	2.09678e-06	0.177296	-0.000168023	0.00019035	0.38	0.00428696	64.7664
family.Desulfovibrionaceae	TB	rs2692012	A	G	0.0636	0.114231	0.0253568	1.5639e-06	0.0679865	7.32069e-05	0.000291465	0.8	0.00300601	39.4311
family.Desulfovibrionaceae	TB	rs2838334	G	A	0.3231	0.0571419	0.012423	3.82375e-06	0.309685	-8.77117e-05	0.000156902	0.58	0.00528796	80.4853
family.Desulfovibrionaceae	TB	rs3935584	C	T	0.496	-0.0525838	0.0115757	6.78137e-06	0.502139	1.60307e-06	0.000147263	0.99	0.00567354	86.3761
family.Desulfovibrionaceae	TB	rs4506934	C	T	0.1123	-0.0943381	0.020138	3.16043e-06	0.106722	0.000517257	0.000237424	0.029	0.00329191	49.6508
family.Desulfovibrionaceae	TB	rs6058181	C	T	0.1233	0.0834742	0.0166111	2.69912e-07	0.121032	0.000102304	0.000222438	0.65	0.0039778	60.1928
family.Desulfovibrionaceae	TB	rs7164160	A	T	0.2584	-0.0574455	0.0129468	7.3435e-06	0.279853	0.000430072	0.00016175	0.0078	0.00507508	77.2287
family.Desulfovibrionaceae	TB	rs72647048	T	C	0.1163	-0.0770089	0.017089	9.60885e-06	0.122371	0.000223069	0.000222541	0.32	0.00384967	58.5093
family.Desulfovibrionaceae	TB	rs9928243	C	A	0.4254	-0.0541732	0.0117819	4.48478e-06	0.404307	0.000157517	0.000148064	0.29	0.00557447	84.8649
family.Enterobacteriaceae	TB	rs11026530	T	C	0.1342	0.0822408	0.0186379	9.42684e-06	0.118002	0.000118952	0.000226271	0.6	0.00157172	21.2248
family.Enterobacteriaceae	TB	rs111229068	A	T	0.1054	0.110561	0.0241719	3.65356e-06	0.070116	0.000272996	0.000287929	0.34	0.00230517	28.53
family.Enterobacteriaceae	TB	rs2374342	C	A	0.3569	0.0582927	0.0126195	4.51618e-06	0.356808	4.63144e-06	0.000151981	0.98	0.00155985	21.208
family.Enterobacteriaceae	TB	rs35673018	G	A	0.0944	0.0899642	0.0202934	7.63109e-06	0.105235	-0.000125841	0.000236909	0.6	0.00138381	18.4635
family.Enterobacteriaceae	TB	rs4792380	A	T	0.0517	0.115598	0.0257683	9.48974e-06	0.056837	8.72173e-05	0.000318256	0.78	0.00131029	16.7425
family.Enterobacteriaceae	TB	rs504442	T	G	0.1392	0.084159	0.0189479	5.17092e-06	0.118561	-6.19074e-05	0.000228255	0.79	0.00169736	23.0825
family.Enterobacteriaceae	TB	rs61973590	C	G	0.2942	-0.0605392	0.0133696	8.5354e-06	0.288767	-0.000124896	0.00016374	0.45	0.00152205	20.6826
family.Enterobacteriaceae	TB	rs62210023	A	G	0.3519	0.0606754	0.0130125	3.13163e-06	0.337433	-0.000111485	0.000154437	0.47	0.00167925	22.7299
family.Enterobacteriaceae	TB	rs78143293	A	G	0.1441	-0.0848521	0.0170415	1.19564e-06	0.154354	8.12826e-05	0.000202523	0.69	0.001776	24.1432
family.Enterobacteriaceae	TB	rs79757635	C	A	0.161	0.0758597	0.0171286	9.31857e-06	0.154903	0.000215316	0.000210948	0.31	0.00155468	20.8916
family.Enterobacteriaceae	TB	rs80319214	C	G	0.1153	0.0990404	0.0215877	6.95307e-06	0.108302	-0.000106836	0.00025213	0.67	0.00200115	25.3433
family.Erysipelotrichaceae	TB	rs1074800	A	G	0.3986	0.0492438	0.010887	6.14583e-06	0.395564	-0.000244666	0.000154008	0.11	0.00513691	91.842
family.Erysipelotrichaceae	TB	rs10781552	C	T	0.3121	-0.0552212	0.0116074	2.33114e-06	0.309568	-0.000143064	0.000157491	0.36	0.00481964	86.1421
family.Erysipelotrichaceae	TB	rs17530232	A	G	0.0765	0.10305	0.0224648	2.79123e-06	0.065344	-1.02839e-05	0.000293238	0.97	0.00267087	44.5088
family.Erysipelotrichaceae	TB	rs1884466	C	T	0.4513	-0.0475363	0.0106939	9.52701e-06	0.392476	-0.000153892	0.000150522	0.31	0.00511034	93.5013
family.Erysipelotrichaceae	TB	rs2300774	G	A	0.4076	0.0524152	0.0106784	8.95466e-07	0.394991	-3.52618e-05	0.000149681	0.81	0.00511464	93.6369
family.Erysipelotrichaceae	TB	rs290833	T	G	0.3688	-0.0497374	0.0111376	8.029e-06	0.352925	0.000147367	0.000153136	0.34	0.00502191	89.7755
family.Erysipelotrichaceae	TB	rs35161940	T	C	0.1272	-0.0806041	0.0167641	1.8451e-06	0.115687	-1.77309e-05	0.000229578	0.94	0.00326451	59.6448
family.Erysipelotrichaceae	TB	rs4078432	C	T	0.1809	-0.0608929	0.0133764	4.23104e-06	0.193936	0.000120083	0.000189182	0.53	0.00418494	74.7503
family.Erysipelotrichaceae	TB	rs56970041	T	G	0.1113	0.0724144	0.0164471	5.40344e-06	0.109284	6.65175e-05	0.000234926	0.78	0.0033265	60.7945
family.Erysipelotrichaceae	TB	rs62504403	C	T	0.2356	0.0681159	0.0127883	1.12265e-07	0.236841	4.74612e-05	0.000171052	0.78	0.00458382	78.187
family.Erysipelotrichaceae	TB	rs7234058	T	C	0.0974	-0.0945759	0.0194091	9.12341e-07	0.097653	0.000366536	0.000244657	0.13	0.00304406	51.5162
family.Erysipelotrichaceae	TB	rs7826267	T	G	0.0746	-0.0839071	0.0199131	9.28449e-06	0.0804003	-6.63227e-05	0.000286157	0.82	0.00284745	50.2125
family.Erysipelotrichaceae	TB	rs8003149	C	T	0.2823	0.0538798	0.0116888	4.08475e-06	0.279132	-0.000184629	0.000161852	0.25	0.00467535	85.5427
family.FamilyXI	TB	rs10759623	C	T	0.1809	-0.162115	0.032151	5.78312e-07	0.184582	-0.000299698	0.000187539	0.11	0.00778842	24.7575
family.FamilyXI	TB	rs11547158	A	G	0.1203	-0.177599	0.0372795	2.70219e-06	0.133478	-8.00459e-05	0.000213719	0.71	0.00667594	21.0428
family.FamilyXI	TB	rs17379710	T	C	0.4354	-0.116383	0.0252125	3.97107e-06	0.447592	1.43792e-05	0.000146816	0.92	0.0066595	21.1449
family.FamilyXI	TB	rs2155352	A	G	0.2286	-0.150538	0.0302319	6.63432e-07	0.216697	6.68984e-05	0.000177187	0.71	0.00799238	25.3627
family.FamilyXI	TB	rs2156611	T	C	0.492	-0.112486	0.0251099	9.42661e-06	0.474116	-0.000111255	0.000146459	0.45	0.00632497	20.0696
family.FamilyXI	TB	rs3733511	A	G	0.2942	0.128253	0.0274718	3.38554e-06	0.296501	0.000233543	0.000159528	0.14	0.00683112	21.6935
family.FamilyXI	TB	rs488164	T	G	0.3837	0.117998	0.025516	4.79785e-06	0.397237	-2.78896e-05	0.000148917	0.85	0.00658506	20.8606
family.FamilyXI	TB	rs6025153	G	C	0.3738	0.118619	0.0261969	7.07084e-06	0.373095	-0.00010094	0.000150472	0.5	0.006587	20.7407
family.FamilyXI	TB	rs697771	A	G	0.4324	-0.117677	0.0251491	3.19372e-06	0.441863	-5.9598e-05	0.000147924	0.69	0.0067974	21.5584
family.FamilyXI	TB	rs78222136	G	C	0.0805	0.224835	0.0511672	8.41266e-06	0.069496	0.00011302	0.000285761	0.69	0.00748349	23.6301
family.FamilyXIII	TB	rs10404377	C	A	0.4225	-0.0503183	0.011165	6.99027e-06	0.436742	-6.29573e-05	0.000153627	0.68	0.00547515	89.5546
family.FamilyXIII	TB	rs118170811	A	G	0.0398	0.151619	0.0317112	1.80357e-06	0.052932	-1.65818e-05	0.000324249	0.96	0.00325887	31.528
family.FamilyXIII	TB	rs12643275	A	T	0.3499	-0.0550907	0.0116474	2.41523e-06	0.351975	-9.31549e-06	0.000153965	0.95	0.00524958	85.8455
family.FamilyXIII	TB	rs12904405	A	G	0.1024	-0.0851896	0.0192688	7.67412e-06	0.091117	0.000465649	0.000253163	0.066	0.00310857	51.891
family.FamilyXIII	TB	rs1887048	G	A	0.2237	0.0579979	0.0129602	9.65391e-06	0.245998	0.000400447	0.000170583	0.019	0.00459441	77.15
family.FamilyXIII	TB	rs1999289	A	T	0.2505	-0.0637366	0.013927	2.53805e-06	0.217589	4.74326e-06	0.000187861	0.98	0.0043941	71.7943
family.FamilyXIII	TB	rs3098182	G	T	0.4324	0.0508511	0.011014	4.04024e-06	0.447411	7.122e-05	0.000147773	0.63	0.00539735	90.7823
family.FamilyXIII	TB	rs4293737	A	G	0.2266	-0.112091	0.0271305	8.38485e-06	0.064586	-0.000775572	0.000376636	0.039	0.00642045	36.846
family.FamilyXIII	TB	rs482905	G	T	0.2495	0.0596528	0.012717	3.72345e-06	0.252205	7.14497e-05	0.000167578	0.67	0.00467629	78.6253
family.FamilyXIII	TB	rs6501525	A	G	0.3857	0.0561559	0.0115587	1.23726e-06	0.366316	0.000236725	0.000152959	0.12	0.00528964	86.5042
family.FamilyXIII	TB	rs66753613	G	A	0.2048	0.0651136	0.0144251	8.08288e-06	0.192761	0.000122163	0.000184646	0.51	0.004243	69.315
family.FamilyXIII	TB	rs6797051	C	T	0.1173	-0.0805984	0.0171364	4.89281e-06	0.12439	-0.000189801	0.000220501	0.39	0.00347449	58.3483
family.FamilyXIII	TB	rs7076829	T	A	0.4205	-0.0516394	0.0112313	4.76089e-06	0.41709	-6.06371e-05	0.00015058	0.69	0.00544301	89.026
family.FamilyXIII	TB	rs7514702	T	C	0.1769	-0.0663236	0.0141626	3.91642e-06	0.187045	-0.000311272	0.000188296	0.098	0.004201	70.6003
family.Lachnospiraceae	TB	rs10402491	C	T	0.1203	0.0661701	0.014851	7.58351e-06	0.131108	-0.000142679	0.000218122	0.51	0.00365929	67.3284
family.Lachnospiraceae	TB	rs11139361	T	C	0.3628	0.0494463	0.0110503	4.26262e-06	0.371493	-0.000130025	0.000150622	0.39	0.00491194	90.4852
family.Lachnospiraceae	TB	rs112040820	A	G	0.2704	0.0549584	0.0117086	2.41836e-06	0.304354	5.46967e-05	0.000164298	0.74	0.00485342	85.3978
family.Lachnospiraceae	TB	rs11755180	C	G	0.5298	-0.049227	0.0104894	2.68982e-06	0.489927	-0.000190274	0.00014699	0.2	0.00517324	95.3239
family.Lachnospiraceae	TB	rs11841382	G	T	0.0736	-0.0718128	0.017462	9.57773e-06	0.086755	-0.000108215	0.000261629	0.68	0.00311282	57.261
family.Lachnospiraceae	TB	rs11979110	T	C	0.4473	-0.0500924	0.0105069	1.81843e-06	0.485314	0.000149333	0.000145756	0.31	0.00516301	95.1655
family.Lachnospiraceae	TB	rs1205443	A	G	0.336	0.0501415	0.0112157	7.28844e-06	0.346053	5.18999e-05	0.000155555	0.74	0.00498991	89.1505
family.Lachnospiraceae	TB	rs12760724	A	C	0.3439	-0.0484566	0.0107934	7.26734e-06	0.385814	-9.81638e-05	0.000149506	0.51	0.00502637	92.6391
family.Lachnospiraceae	TB	rs13005175	A	G	0.0885	0.0993483	0.0218395	8.37071e-06	0.0625105	0.000166963	0.000300258	0.58	0.00270318	45.7832
family.Lachnospiraceae	TB	rs146660815	T	C	0.0547	-0.215114	0.0476778	6.53238e-06	0.04079	0.000238455	0.000369111	0.52	0.00507483	20.9639
family.Lachnospiraceae	TB	rs2159863	A	G	0.1978	-0.0585831	0.0128742	3.69557e-06	0.207474	-0.000226439	0.000179526	0.21	0.0042174	77.6662
family.Lachnospiraceae	TB	rs2910921	T	C	0.0447	0.160302	0.035832	8.41974e-06	0.0458346	0.000330326	0.000348175	0.34	0.00424333	27.8995
family.Lachnospiraceae	TB	rs3127230	C	T	0.334	-0.0503537	0.0112201	6.20325e-06	0.325366	-3.24086e-05	0.000155184	0.83	0.00483615	89.1164
family.Lachnospiraceae	TB	rs35524804	T	C	0.2674	-0.0607481	0.0125216	2.44999e-06	0.240299	-1.73404e-06	0.000172212	0.99	0.00445191	79.8532
family.Lachnospiraceae	TB	rs7359994	T	C	0.332	-0.0503142	0.0112482	5.35899e-06	0.349093	3.63026e-05	0.000153083	0.81	0.00482413	88.8937
family.Lachnospiraceae	TB	rs79086868	T	C	0.1093	0.0776723	0.0164472	3.01422e-06	0.123895	0.000428932	0.000224167	0.056	0.00345795	60.7936
family.Lachnospiraceae	TB	rs959845	C	T	0.4453	-0.0493666	0.0107801	5.1695e-06	0.415223	-0.000259409	0.000151101	0.086	0.00516736	92.7529
family.Lachnospiraceae	TB	rs9929145	G	A	0.0616	-0.125721	0.0245233	2.83594e-07	0.061193	-0.000387339	0.000304993	0.2	0.00256353	40.7723
family.Lactobacillaceae	TB	rs11674854	C	T	0.4274	-0.0830224	0.0175267	2.59545e-06	0.412918	0.00019581	0.000150297	0.19	0.0033737	22.8428
family.Lactobacillaceae	TB	rs1530559	G	A	0.5676	0.0772453	0.0176921	9.65254e-06	0.417854	-0.000143019	0.000151257	0.34	0.00292889	19.8222
family.Lactobacillaceae	TB	rs1590596	C	G	0.2087	-0.10381	0.0220135	3.89936e-06	0.207632	-0.000115857	0.000182025	0.52	0.00355938	24.1045
family.Lactobacillaceae	TB	rs16861661	G	A	0.0497	-0.193287	0.0379293	2.70131e-07	0.070814	4.91944e-06	0.000283214	0.99	0.00352902	19.064
family.Lactobacillaceae	TB	rs328312	T	A	0.4473	0.082529	0.0168225	8.69117e-07	0.462021	0.000115027	0.000146404	0.43	0.00336769	23.819
family.Lactobacillaceae	TB	rs6092149	A	T	0.4433	-0.0825646	0.0170282	1.38158e-06	0.431867	-4.03514e-05	0.000146863	0.78	0.00336462	23.6454
family.Lactobacillaceae	TB	rs62314653	C	A	0.0626	0.177082	0.0392269	6.5919e-06	0.053542	0.000458203	0.000325028	0.16	0.00368026	22.2148
family.Lactobacillaceae	TB	rs74599091	A	G	0.0348	0.191613	0.0425039	7.69522e-06	0.050731	-0.000720083	0.00033721	0.033	0.00246647	12.2367
family.Lactobacillaceae	TB	rs768253	T	G	0.3907	-0.0792344	0.0170604	3.60763e-06	0.393127	0.000196322	0.000148687	0.19	0.00298905	21.1569
family.Lactobacillaceae	TB	rs77478751	A	G	0.0537	-0.219178	0.0473566	5.95946e-06	0.061479	-0.000437179	0.00030238	0.15	0.00488232	18.163
family.Lactobacillaceae	TB	rs921925	A	C	0.2624	0.0999419	0.0201687	5.77195e-07	0.218468	0.000251876	0.000178041	0.16	0.00386643	27.368
family.Lactobacillaceae	TB	rs9345899	A	G	0.1312	-0.124042	0.0278946	9.4459e-06	0.120554	-0.000232484	0.000229113	0.31	0.00350768	23.2322
family.Methanobacteriaceae	TB	rs10202904	T	G	0.4672	-0.121754	0.0235357	3.0143e-07	0.420426	-3.9435e-05	0.00014769	0.79	0.0113682	42.4657
family.Methanobacteriaceae	TB	rs10424197	G	A	0.325	-0.111274	0.0247517	9.27887e-06	0.333605	0.000119403	0.000153899	0.44	0.0108071	40.3795
family.Methanobacteriaceae	TB	rs12825290	C	G	0.0606	-0.216781	0.0493496	6.07567e-06	0.064383	0.000339842	0.000298782	0.26	0.00640388	20.2507
family.Methanobacteriaceae	TB	rs4257531	G	A	0.1143	0.164498	0.0364959	7.44344e-06	0.128831	-0.000136115	0.000222956	0.54	0.00859106	27.383
family.Methanobacteriaceae	TB	rs56131665	G	A	0.0934	0.178661	0.039298	6.17992e-06	0.097872	3.85316e-06	0.000246127	0.99	0.00707352	25.4324
family.Methanobacteriaceae	TB	rs6508769	T	C	0.165	0.153519	0.0344519	8.22529e-06	0.158646	0.000264471	0.000202776	0.19	0.00866959	29.0085
family.Methanobacteriaceae	TB	rs6776814	T	C	0.0895	-0.199566	0.0411825	1.63062e-06	0.097512	-0.000140146	0.000245147	0.57	0.00712237	24.2678
family.Methanobacteriaceae	TB	rs73068003	G	T	0.1223	-0.15814	0.0351803	8.44583e-06	0.130343	6.34612e-05	0.000217587	0.77	0.00764025	28.4096
family.Methanobacteriaceae	TB	rs73457410	A	G	0.0666	0.21534	0.0436695	1.40855e-06	0.0809	9.63172e-05	0.000268047	0.72	0.00650381	22.8862
family.Methanobacteriaceae	TB	rs75208022	C	T	0.0765	-0.227245	0.048763	5.92103e-06	0.072641	-0.000244295	0.000282068	0.39	0.00636181	20.4945
family.Methanobacteriaceae	TB	rs894996	C	A	0.0716	0.216999	0.0449076	1.87557e-06	0.079013	-0.000107584	0.000269151	0.69	0.00617822	22.2555
family.Oxalobacteraceae	TB	rs111966731	T	C	0.0716	0.204031	0.0445746	4.56318e-06	0.060312	-0.000274962	0.000305379	0.37	0.00508779	22.4241
family.Oxalobacteraceae	TB	rs11246212	T	C	0.1252	0.13607	0.0291797	4.50836e-06	0.12954	-0.000102765	0.000216035	0.63	0.00663607	34.2571
family.Oxalobacteraceae	TB	rs12002250	A	C	0.0596	0.196145	0.044523	5.53202e-06	0.058266	0.000492451	0.000314169	0.12	0.00473001	22.4508
family.Oxalobacteraceae	TB	rs12509763	C	G	0.1163	-0.16332	0.0360823	8.04848e-06	0.083365	-0.000515076	0.000263584	0.051	0.00537443	27.7036
family.Oxalobacteraceae	TB	rs1569853	T	C	0.1382	-0.140043	0.0281704	7.45179e-07	0.149203	0.000234709	0.000204007	0.25	0.00705381	35.4841
family.Oxalobacteraceae	TB	rs17138946	G	T	0.0467	-0.189444	0.0430248	8.09008e-06	0.058581	0.000340771	0.000311366	0.27	0.00484293	23.2327
family.Oxalobacteraceae	TB	rs36057338	G	T	0.0755	0.181604	0.0398742	6.25787e-06	0.070613	0.000449627	0.000283523	0.11	0.00526526	25.0683
family.Oxalobacteraceae	TB	rs4428215	G	A	0.2604	0.12561	0.0230053	4.87931e-08	0.231037	-7.11851e-05	0.000172618	0.68	0.0083425	43.4515
family.Oxalobacteraceae	TB	rs561239	A	G	0.2823	0.105525	0.0236769	7.1938e-06	0.241126	1.62294e-05	0.000172903	0.93	0.00839462	42.2184
family.Oxalobacteraceae	TB	rs6000536	C	T	0.2107	-0.118383	0.0241355	7.38718e-07	0.20679	0.000124198	0.000183074	0.5	0.00795647	41.4167
family.Oxalobacteraceae	TB	rs62435498	C	A	0.0646	0.181521	0.0400608	7.45831e-06	0.061094	-0.000179879	0.000303223	0.55	0.00519506	24.9516
family.Oxalobacteraceae	TB	rs736744	C	T	0.4155	0.105642	0.0200648	1.49416e-07	0.405198	0.00019652	0.000149431	0.19	0.0095534	49.8193
family.Oxalobacteraceae	TB	rs7993559	C	A	0.4622	0.0921059	0.0201114	5.03729e-06	0.442035	0.000123832	0.00014956	0.41	0.0098682	49.7032
family.Oxalobacteraceae	TB	rs80330081	A	C	0.0656	-0.18756	0.0423688	6.63998e-06	0.062116	-0.000378686	0.000301502	0.21	0.00502647	23.5922
family.Oxalobacteraceae	TB	rs934049	G	A	0.2276	0.109751	0.0238636	4.21147e-06	0.233777	0.000206533	0.000175184	0.24	0.00839289	41.888
family.Pasteurellaceae	TB	rs10840326	C	G	0.4433	-0.0717634	0.0149229	1.43842e-06	0.451154	-3.28633e-05	0.000146701	0.82	0.0072672	66.9963
family.Pasteurellaceae	TB	rs10965428	C	A	0.0795	-0.119902	0.0258219	4.29151e-06	0.082737	5.19664e-05	0.000264358	0.84	0.0043456	38.7181
family.Pasteurellaceae	TB	rs111582866	G	A	0.1014	-0.113957	0.0256403	7.06627e-06	0.105271	-3.15141e-05	0.00023835	0.89	0.00450619	38.9921
family.Pasteurellaceae	TB	rs12050685	A	G	0.3598	-0.0670948	0.015239	9.18513e-06	0.38852	3.03485e-05	0.00014973	0.84	0.00692453	65.6072
family.Pasteurellaceae	TB	rs12191680	C	G	0.165	0.102214	0.0197189	3.049e-07	0.155838	-2.09979e-05	0.000202702	0.92	0.00536148	50.7019
family.Pasteurellaceae	TB	rs16970009	A	G	0.0437	0.187381	0.0429572	7.31531e-06	0.050493	-0.000244254	0.000333353	0.46	0.00492544	23.2691
family.Pasteurellaceae	TB	rs35510	A	G	0.0785	0.122729	0.0264958	4.01576e-06	0.091259	0.000167178	0.000252508	0.51	0.00433379	37.7332
family.Pasteurellaceae	TB	rs4822728	T	C	0.4374	0.0685479	0.0149032	4.71847e-06	0.381639	0.000107745	0.000149993	0.47	0.00707868	67.0853
family.Pasteurellaceae	TB	rs6092684	A	T	0.4235	0.0684647	0.014674	3.44059e-06	0.455827	-2.63392e-05	0.000145686	0.86	0.00722353	68.1333
family.Pasteurellaceae	TB	rs62568866	T	A	0.0994	-0.118018	0.0259206	7.22663e-06	0.10487	-0.000361307	0.000238145	0.13	0.00478736	38.5697
family.Pasteurellaceae	TB	rs6972479	A	G	0.2425	-0.0781862	0.0175366	7.74817e-06	0.251058	-7.03866e-06	0.000174486	0.97	0.00657484	57.0105
family.Pasteurellaceae	TB	rs72756943	G	A	0.0855	0.13988	0.0303029	3.35218e-06	0.080563	0.00024288	0.000273904	0.38	0.00409787	32.9919
family.Pasteurellaceae	TB	rs73139353	A	C	0.0646	-0.222573	0.0484634	8.71314e-06	0.044825	-0.000200822	0.000356288	0.57	0.00507276	20.6239
family.Pasteurellaceae	TB	rs731534	C	G	0.1362	-0.0986502	0.0216316	9.46292e-06	0.131469	-0.000342793	0.000220485	0.12	0.00504611	46.2184
family.Pasteurellaceae	TB	rs76022354	C	T	0.0328	0.24289	0.0500406	1.82858e-06	0.045043	6.51445e-05	0.000357257	0.86	0.00538358	19.9729
family.Pasteurellaceae	TB	rs78909003	T	C	0.0497	-0.241159	0.0498372	2.04893e-06	0.049911	-0.000398676	0.000333305	0.23	0.00548523	20.0543
family.Pasteurellaceae	TB	rs9382510	C	T	0.2455	-0.0881865	0.0169965	2.476e-07	0.237317	-2.13961e-05	0.000171114	0.9	0.00621362	58.8232
family.Pasteurellaceae	TB	rs9895850	T	C	0.0497	-0.176406	0.041017	9.08251e-06	0.052509	0.000179878	0.000326057	0.58	0.0051204	24.3699
family.Pasteurellaceae	TB	rs9938097	T	C	0.3668	-0.0710386	0.0158024	8.22604e-06	0.336046	-7.18647e-05	0.000156139	0.65	0.00668563	63.2679
family.Peptococcaceae	TB	rs117452796	A	G	0.0676	-0.257982	0.0549569	3.15296e-06	0.050791	0.000526963	0.000330183	0.11	0.00838993	26.728
family.Peptococcaceae	TB	rs12144792	C	T	0.3588	0.064399	0.0141246	5.82242e-06	0.392905	-0.000190734	0.000148694	0.2	0.00190825	20.4879
family.Peptococcaceae	TB	rs12634826	T	G	0.2952	-0.0739885	0.0150931	1.01109e-06	0.296956	8.34448e-05	0.000159494	0.6	0.00227793	23.6966
family.Peptococcaceae	TB	rs12992764	T	G	0.4026	0.0684213	0.0141137	1.46158e-06	0.383649	-2.65381e-05	0.00015225	0.86	0.00225191	23.5675
family.Peptococcaceae	TB	rs150600492	A	C	0.0626	0.135774	0.0289757	2.31305e-06	0.07027	0.000199966	0.00028625	0.48	0.00216352	21.1596
family.Peptococcaceae	TB	rs35703006	G	T	0.2157	0.0812655	0.0164355	4.94775e-07	0.204173	-0.000162449	0.000181043	0.37	0.00223447	23.9915
family.Peptococcaceae	TB	rs4990837	A	G	0.174	0.0910387	0.0185869	1.74194e-06	0.150882	-0.000175106	0.000203791	0.39	0.00238238	25.5906
family.Peptococcaceae	TB	rs75430375	C	T	0.0646	-0.147941	0.0317498	3.40849e-06	0.067016	-0.000193204	0.000291917	0.51	0.00264506	22.2058
family.Peptococcaceae	TB	rs75898026	A	G	0.1829	-0.0821779	0.0173541	2.0221e-06	0.190193	-7.17901e-05	0.000186651	0.7	0.0020185	21.1198
family.Peptostreptococcaceae	TB	rs10805326	G	A	0.2783	0.0566637	0.012276	4.03396e-06	0.313028	-4.9138e-05	0.000158094	0.76	0.00504631	81.4497
family.Peptostreptococcaceae	TB	rs117020988	C	T	0.0636	0.182411	0.0372126	1.02794e-06	0.051213	0.000207883	0.000330543	0.53	0.0039185	26.8647
family.Peptostreptococcaceae	TB	rs12377846	C	A	0.0487	-0.252	0.0511627	7.26254e-07	0.046946	0.000582654	0.000342691	0.089	0.00520443	19.535
family.Peptostreptococcaceae	TB	rs12986312	T	G	0.3221	0.0571818	0.0125947	5.76718e-06	0.300198	-7.05968e-06	0.000158695	0.96	0.00494712	79.3884
family.Peptostreptococcaceae	TB	rs1467258	G	A	0.167	0.072584	0.0162321	7.89804e-06	0.148142	-0.000145968	0.000204426	0.48	0.00393761	61.5983
family.Peptostreptococcaceae	TB	rs1520207	C	T	0.4374	0.0525658	0.0112476	3.16548e-06	0.440702	-1.00493e-05	0.000147389	0.95	0.00550652	88.8967
family.Peptostreptococcaceae	TB	rs2644627	C	G	0.4364	-0.0558506	0.011224	6.33336e-07	0.436011	0.000466018	0.000146834	0.0015	0.00551736	89.0837
family.Peptostreptococcaceae	TB	rs4692811	C	T	0.2644	0.0642075	0.0126913	4.21123e-07	0.268227	1.9964e-05	0.000164664	0.9	0.00488199	78.7845
family.Peptostreptococcaceae	TB	rs59865771	C	T	0.2813	-0.0573764	0.0127192	7.69029e-06	0.255952	0.000200998	0.000168026	0.23	0.00487767	78.6114
family.Peptostreptococcaceae	TB	rs59987323	C	T	0.4274	-0.0537078	0.011443	2.70082e-06	0.431137	-1.3253e-05	0.000158783	0.93	0.00557638	87.3784
family.Peptostreptococcaceae	TB	rs61841503	G	A	0.1372	0.0919658	0.0161331	9.8012e-09	0.165823	-0.000162841	0.000195792	0.41	0.00402627	61.9763
family.Peptostreptococcaceae	TB	rs6721459	A	G	0.5606	0.0509823	0.0111975	5.07756e-06	0.529184	-6.66464e-05	0.000145624	0.65	0.00552965	89.2944
family.Peptostreptococcaceae	TB	rs75819860	T	A	0.0775	0.126264	0.0268383	2.48734e-06	0.067619	0.000544181	0.000325235	0.094	0.00317534	37.2538
family.Peptostreptococcaceae	TB	rs76982728	T	C	0.0388	0.124203	0.0266923	3.24058e-06	0.057735	-0.000439082	0.000312537	0.16	0.0033383	37.4573
family.Peptostreptococcaceae	TB	rs77540684	T	G	0.0517	0.106725	0.0245638	8.13712e-06	0.055181	6.62525e-05	0.000318814	0.84	0.00300763	40.7044
family.Peptostreptococcaceae	TB	rs9573937	A	G	0.1769	-0.0693637	0.0142907	1.70589e-06	0.194658	5.58632e-05	0.000183567	0.76	0.00433795	69.9667
family.Porphyromonadaceae	TB	rs10119172	C	G	0.1511	-0.0737324	0.014259	1.32426e-07	0.168649	8.99364e-05	0.000195624	0.65	0.00139466	25.1668
family.Porphyromonadaceae	TB	rs10762312	G	A	0.2614	-0.052368	0.0118814	8.70354e-06	0.254325	0.000172839	0.00016673	0.3	0.00105895	19.1089
family.Porphyromonadaceae	TB	rs10858364	G	T	0.2763	0.055316	0.012085	4.31063e-06	0.269496	-5.19653e-05	0.000177467	0.77	0.00122369	22.0852
family.Porphyromonadaceae	TB	rs17065783	A	G	0.2237	-0.059133	0.0122235	1.79351e-06	0.244713	-0.000204694	0.000169246	0.23	0.00121447	21.9186
family.Porphyromonadaceae	TB	rs1980561	A	G	0.3857	-0.0485289	0.0109284	8.94542e-06	0.373045	-1.54797e-05	0.000151324	0.92	0.00111599	20.1393
family.Porphyromonadaceae	TB	rs3111851	C	G	0.2465	0.0581896	0.0121147	2.19497e-06	0.248932	-0.000203866	0.000168232	0.23	0.00125783	22.6971
family.Porphyromonadaceae	TB	rs35233670	T	C	0.4414	-0.0473576	0.010602	7.90987e-06	0.427011	-0.000174775	0.000147289	0.24	0.00110597	19.9538
family.Porphyromonadaceae	TB	rs35961441	A	C	0.0736	0.0915257	0.0207306	8.37393e-06	0.082991	0.000260348	0.000265022	0.33	0.00114233	18.7236
family.Porphyromonadaceae	TB	rs6953849	A	G	0.1471	0.0718149	0.0150724	2.4448e-06	0.143519	0.000108171	0.000207188	0.6	0.00129411	23.3578
family.Porphyromonadaceae	TB	rs7330827	T	C	0.0755	-0.103842	0.0237355	8.04891e-06	0.075469	-0.000299013	0.000279169	0.28	0.00150532	20.7324
family.Porphyromonadaceae	TB	rs864093	A	C	0.2565	-0.0527939	0.0117499	9.598e-06	0.287158	-2.79232e-05	0.000160946	0.86	0.00106308	19.1824
family.Prevotellaceae	TB	rs10131942	C	G	0.164	0.0701212	0.0158326	8.60821e-06	0.162649	-0.000306069	0.000198116	0.12	0.00422928	63.1522
family.Prevotellaceae	TB	rs12057990	C	T	0.2406	0.0589878	0.0132268	8.9748e-06	0.256035	3.11052e-05	0.000166666	0.85	0.00505962	75.5937
family.Prevotellaceae	TB	rs12118202	T	C	0.1899	-0.0751986	0.0147265	5.54234e-07	0.209768	-0.000257761	0.000178658	0.15	0.0045461	67.8956
family.Prevotellaceae	TB	rs13069367	A	C	0.3549	-0.0539768	0.0119687	7.39489e-06	0.352773	0.000119433	0.000153206	0.44	0.00559111	83.5398
family.Prevotellaceae	TB	rs148376875	T	G	0.1203	0.084515	0.0179163	2.08029e-06	0.123078	0.000133617	0.000226018	0.55	0.00389095	55.8072
family.Prevotellaceae	TB	rs2206482	T	G	0.4423	-0.0569105	0.0117486	1.30377e-06	0.436712	0.000232179	0.000146984	0.11	0.00571514	85.1047
family.Prevotellaceae	TB	rs2278540	G	A	0.326	0.0554249	0.0123265	8.43592e-06	0.327725	-0.000175496	0.000154571	0.26	0.00543446	81.1153
family.Prevotellaceae	TB	rs34071565	T	A	0.0676	-0.1567	0.0347882	5.60147e-06	0.049974	0.000123459	0.00033474	0.71	0.00352067	28.7383
family.Prevotellaceae	TB	rs34660375	A	G	0.1909	-0.0805894	0.0178291	7.40327e-06	0.167655	-9.06756e-05	0.000222744	0.68	0.00390991	56.0801
family.Prevotellaceae	TB	rs3758087	T	C	0.2922	0.0564199	0.0124655	8.60581e-06	0.333223	-0.000191669	0.000154166	0.21	0.00536554	80.2106
family.Prevotellaceae	TB	rs3860225	A	G	0.1382	0.083936	0.0167936	5.49682e-07	0.142338	-2.19308e-05	0.000208915	0.92	0.00398823	59.5385
family.Prevotellaceae	TB	rs4493272	T	C	0.4712	-0.0604992	0.0118027	3.02312e-07	0.411951	-5.68231e-06	0.000148965	0.97	0.00566665	84.7148
family.Prevotellaceae	TB	rs4685827	T	C	0.2237	-0.0679529	0.0145407	2.77192e-06	0.206567	0.000120612	0.000179849	0.5	0.00460454	68.7632
family.Prevotellaceae	TB	rs7252711	A	G	0.1272	-0.0740876	0.0161926	5.56586e-06	0.137105	-0.000120554	0.000214576	0.57	0.0042294	61.7482
family.Prevotellaceae	TB	rs7975087	C	A	0.2286	-0.0601448	0.0135454	7.59459e-06	0.246501	7.92276e-05	0.000168952	0.64	0.00493989	73.8158
family.Prevotellaceae	TB	rs912860	G	A	0.0268	-0.229046	0.0483124	9.2992e-07	0.0297805	-0.000471213	0.000438985	0.28	0.0059144	20.6867
family.Prevotellaceae	TB	rs9586501	G	A	0.3141	0.0592681	0.0127329	2.58988e-06	0.308916	0.000293635	0.000157579	0.062	0.00525449	78.5259
family.Prevotellaceae	TB	rs9958960	G	A	0.165	-0.0914807	0.0173611	1.06324e-07	0.141952	0.000452007	0.000209285	0.031	0.00407972	57.5917
family.Rhodospirillaceae	TB	rs1035406	G	A	0.0994	-0.11354	0.0250863	5.84451e-06	0.116137	-0.000135216	0.000227112	0.55	0.00467712	39.8531
family.Rhodospirillaceae	TB	rs11591293	G	T	0.4195	0.0743184	0.0158724	2.67148e-06	0.379804	-7.82038e-05	0.000150484	0.6	0.00735751	62.9876
family.Rhodospirillaceae	TB	rs12977163	G	C	0.3678	0.0730951	0.0163491	7.62595e-06	0.369604	-0.000301254	0.000150832	0.046	0.00754649	61.1504
family.Rhodospirillaceae	TB	rs13336560	C	T	0.4563	-0.0701719	0.0158061	9.17333e-06	0.474165	0.000183628	0.000153281	0.23	0.00783655	63.2508
family.Rhodospirillaceae	TB	rs1549633	A	C	0.1561	0.0999312	0.0218634	4.70392e-06	0.146064	7.45858e-05	0.000206324	0.72	0.00567776	45.7271
family.Rhodospirillaceae	TB	rs1923415	A	G	0.1372	-0.0999238	0.0227326	9.63701e-06	0.124372	6.30032e-05	0.000220159	0.77	0.00514801	43.9794
family.Rhodospirillaceae	TB	rs3754624	C	T	0.162	0.0971389	0.0200064	1.7148e-06	0.184789	0.00028745	0.000186967	0.12	0.00584883	49.9722
family.Rhodospirillaceae	TB	rs4278423	T	C	0.1064	0.107529	0.0235725	3.12021e-06	0.126007	-6.14704e-05	0.000220361	0.78	0.0049655	42.4123
family.Rhodospirillaceae	TB	rs4822789	G	C	0.3926	0.0734321	0.0160521	7.00522e-06	0.349489	-0.000112389	0.000153569	0.46	0.00728255	62.2824
family.Rhodospirillaceae	TB	rs55876211	C	T	0.172	-0.0911851	0.0196395	2.86679e-06	0.181704	0.000117009	0.000188423	0.53	0.00595883	50.9057
family.Rhodospirillaceae	TB	rs61933850	G	A	0.0905	0.164808	0.0360647	7.22582e-06	0.061971	-0.000288405	0.000301107	0.34	0.00404332	27.7199
family.Rhodospirillaceae	TB	rs6679026	T	C	0.1074	0.111984	0.0251088	9.94679e-06	0.105807	-0.000207025	0.000236785	0.38	0.00466528	39.8173
family.Rhodospirillaceae	TB	rs7001029	C	T	0.0934	0.117366	0.0261324	5.3475e-06	0.097794	7.25035e-05	0.00025034	0.77	0.00473464	38.2571
family.Rhodospirillaceae	TB	rs72714493	A	G	0.2157	0.0816858	0.0180791	7.34924e-06	0.248721	4.97932e-05	0.000168927	0.77	0.00646754	55.2994
family.Rhodospirillaceae	TB	rs74354280	C	T	0.1531	-0.0911896	0.0204907	6.67295e-06	0.166398	0.000372963	0.00019506	0.056	0.00570804	48.7912
family.Rhodospirillaceae	TB	rs76784716	A	G	0.0716	0.136049	0.0285767	1.48988e-06	0.066984	7.92168e-05	0.000290434	0.78	0.00410096	34.9853
family.Rhodospirillaceae	TB	rs9813022	A	G	0.3022	-0.0842444	0.0163583	2.53124e-07	0.306667	0.000286938	0.000158563	0.07	0.00714219	61.1166
family.Rikenellaceae	TB	rs10217435	C	T	0.0875	-0.0883756	0.0197506	6.5076e-06	0.067572	0.000273037	0.000289512	0.35	0.00285574	50.6255
family.Rikenellaceae	TB	rs10832801	A	C	0.2674	-0.0534763	0.0122666	7.50417e-06	0.282165	2.21157e-05	0.000165196	0.89	0.00471757	81.5125
family.Rikenellaceae	TB	rs1939881	G	A	0.0577	-0.105589	0.0206213	5.64373e-07	0.061955	-0.000292185	0.000304804	0.34	0.00277384	48.4881
family.Rikenellaceae	TB	rs2447496	G	A	0.2833	-0.0549203	0.0121904	6.0861e-06	0.258306	0.000175345	0.000170277	0.3	0.00474691	82.022
family.Rikenellaceae	TB	rs2833282	G	A	0.1282	0.0711137	0.0156966	4.31106e-06	0.127514	-0.000193692	0.000220681	0.38	0.00359046	63.7008
family.Rikenellaceae	TB	rs35909684	A	C	0.0775	-0.0850181	0.0191539	7.09826e-06	0.087008	-1.57777e-06	0.000258102	1	0.00296351	52.2028
family.Rikenellaceae	TB	rs36021379	A	G	0.1342	-0.0656005	0.0144903	7.1952e-06	0.178229	0.000566951	0.000195632	0.0038	0.00399651	69.0038
family.Rikenellaceae	TB	rs4264350	T	C	0.3936	-0.0526393	0.0108555	1.34832e-06	0.408385	-6.57704e-05	0.000148037	0.66	0.00518686	92.1089
family.Rikenellaceae	TB	rs4783173	C	G	0.4483	0.0481514	0.0110006	7.0641e-06	0.463378	-0.000108603	0.000147844	0.46	0.00529224	90.8936
family.Rikenellaceae	TB	rs59663348	G	A	0.1948	0.0570915	0.0125048	6.12244e-06	0.21209	0.000118162	0.000179381	0.51	0.00450331	79.9605
family.Rikenellaceae	TB	rs62532512	C	A	0.4831	-0.0504257	0.0107399	2.76426e-06	0.475389	8.86297e-06	0.00014836	0.95	0.0052412	93.1
family.Rikenellaceae	TB	rs67281112	G	C	0.2167	0.0635814	0.0137451	3.63475e-06	0.22011	-0.00012654	0.000175129	0.47	0.00421226	72.7446
family.Rikenellaceae	TB	rs6744030	C	T	0.1382	0.0696747	0.0157103	9.31514e-06	0.129443	0.000231085	0.000218752	0.29	0.00361095	63.6453
family.Rikenellaceae	TB	rs67705352	T	G	0.3738	-0.0549688	0.0110534	6.57556e-07	0.367925	-2.4012e-05	0.000151878	0.87	0.00509218	90.4598
family.Rikenellaceae	TB	rs6837275	A	G	0.2535	0.0570355	0.011887	1.447e-06	0.287513	5.54049e-05	0.000162326	0.73	0.0048675	84.1158
family.Rikenellaceae	TB	rs7242694	C	T	0.1809	-0.0618674	0.0134882	5.80709e-06	0.196189	5.44161e-05	0.000185557	0.77	0.00429214	74.1301
family.Rikenellaceae	TB	rs74474130	T	G	0.0656	0.137747	0.0295688	3.61378e-06	0.058221	-0.000159361	0.000309686	0.61	0.00304987	33.8134
family.Rikenellaceae	TB	rs77885767	C	T	0.0477	-0.156209	0.0336482	2.84694e-06	0.048604	-0.0001349	0.000337009	0.69	0.00349321	29.7123
family.Rikenellaceae	TB	rs9389714	C	T	0.1789	-0.0636841	0.0143416	8.79066e-06	0.165444	0.000384763	0.000198459	0.053	0.00392837	69.7195
family.Rikenellaceae	TB	rs9578457	G	A	0.0567	-0.141478	0.0315848	3.99449e-06	0.054511	-0.0007859	0.000320606	0.014	0.00335686	31.6541
family.Rikenellaceae	TB	rs9603208	G	T	0.1034	0.0821173	0.0159596	1.91801e-07	0.117259	-0.000182352	0.000228163	0.42	0.00353151	62.6513
family.Ruminococcaceae	TB	rs10093275	C	T	0.2823	0.0534595	0.011677	5.35228e-06	0.291158	-0.000114174	0.000160029	0.48	0.00464906	85.6294
family.Ruminococcaceae	TB	rs10166469	T	C	0.2763	-0.053336	0.0120209	8.5216e-06	0.259295	0.000296341	0.000167924	0.078	0.0045218	83.1793
family.Ruminococcaceae	TB	rs1158100	A	G	0.3549	-0.0490539	0.0109865	8.60858e-06	0.362557	-0.000190328	0.000152298	0.21	0.00494034	91.0111
family.Ruminococcaceae	TB	rs1612733	T	C	0.0596	0.108708	0.0238006	4.22436e-06	0.056616	-0.000249725	0.000322599	0.44	0.00279026	42.0102
family.Ruminococcaceae	TB	rs17376049	T	C	0.1083	0.0848534	0.0172114	7.29619e-07	0.111748	0.000334922	0.000230618	0.15	0.0031592	58.0948
family.Ruminococcaceae	TB	rs2113833	T	C	0.0417	0.169146	0.0355009	1.14466e-06	0.0522082	5.77549e-05	0.000338242	0.86	0.00675795	28.1547
family.Ruminococcaceae	TB	rs2426816	T	A	0.497	-0.0480152	0.0106011	6.04464e-06	0.496124	0.000167318	0.000145987	0.25	0.00527915	94.319
family.Ruminococcaceae	TB	rs3009418	C	A	0.0785	0.0927607	0.0210123	8.69024e-06	0.0782381	-6.97886e-06	0.000270243	0.98	0.00289227	47.5853
family.Ruminococcaceae	TB	rs499272	G	C	0.1362	0.0706431	0.016046	9.29359e-06	0.130832	-0.000154221	0.000218322	0.48	0.00347844	62.3139
family.Ruminococcaceae	TB	rs55793120	T	C	0.0507	0.13822	0.0266152	1.44338e-07	0.055291	0.000201821	0.000328391	0.54	0.00301967	37.5664
family.Ruminococcaceae	TB	rs56199908	T	C	0.0537	-0.199327	0.0410444	1.66414e-06	0.062096	0.000210227	0.00031047	0.5	0.00431802	24.3552
family.Ruminococcaceae	TB	rs76724913	T	G	0.0765	0.0901053	0.0203104	9.60494e-06	0.068086	-1.79075e-05	0.000289009	0.95	0.00280302	49.2301
family.Streptococcaceae	TB	rs10028567	C	T	0.0815	-0.0934027	0.0190343	3.72497e-06	0.095853	-0.000243432	0.000247851	0.33	0.00316456	52.5303
family.Streptococcaceae	TB	rs11110281	T	C	0.0676	-0.130554	0.0225943	1.40137e-08	0.061788	-0.000280343	0.000301361	0.35	0.00288139	44.2532
family.Streptococcaceae	TB	rs16950051	A	G	0.0586	0.107008	0.0236973	5.33808e-06	0.065715	-0.000272717	0.000297757	0.36	0.00291566	42.1931
family.Streptococcaceae	TB	rs2370083	G	T	0.0885	-0.0842751	0.0184509	4.25666e-06	0.103412	7.17615e-05	0.000240324	0.77	0.0032708	54.1912
family.Streptococcaceae	TB	rs2952251	A	G	0.2525	-0.0639298	0.0126525	3.72237e-07	0.26012	6.00585e-05	0.000165877	0.72	0.00473524	79.0265
family.Streptococcaceae	TB	rs35344081	G	A	0.2406	0.0609349	0.0129703	2.63845e-06	0.235962	7.51247e-06	0.000171348	0.97	0.0046164	77.0897
family.Streptococcaceae	TB	rs395407	G	C	0.1421	-0.0826855	0.0172536	1.3256e-06	0.14343	-1.61549e-05	0.000207075	0.94	0.00358969	57.9517
family.Streptococcaceae	TB	rs4968759	A	G	0.4264	-0.0544035	0.0111271	8.91881e-07	0.424187	0.000115103	0.000147175	0.43	0.005377	89.8597
family.Streptococcaceae	TB	rs57646748	G	A	0.0676	-0.088021	0.019876	7.88359e-06	0.075793	-5.26641e-05	0.000278161	0.85	0.00310371	50.3058
family.Streptococcaceae	TB	rs6563952	G	C	0.0924	0.0801931	0.0178576	8.70591e-06	0.102862	0.000211512	0.000246339	0.39	0.00335663	55.9919
family.Streptococcaceae	TB	rs6806351	T	C	0.2087	-0.0619209	0.0135744	6.93793e-06	0.233404	-0.000254041	0.000172936	0.14	0.00452739	73.659
family.Streptococcaceae	TB	rs72739637	A	G	0.1064	0.0927983	0.0192021	1.82163e-06	0.113459	3.01323e-05	0.000230855	0.9	0.0034345	52.0708
family.Streptococcaceae	TB	rs76717940	T	A	0.0606	0.150606	0.0334079	3.08935e-06	0.061492	-0.000119155	0.000307774	0.7	0.00386236	29.9252
family.Streptococcaceae	TB	rs77968078	G	A	0.0567	-0.0993013	0.0224788	7.9334e-06	0.06135	-0.000333311	0.000302024	0.27	0.00285838	44.4807
family.Streptococcaceae	TB	rs7916711	A	G	0.0646	0.0959639	0.021545	6.32732e-06	0.064771	0.000112818	0.000300514	0.71	0.00298266	46.4084
family.Streptococcaceae	TB	rs957755	T	G	0.1909	-0.0642449	0.0142702	7.4151e-06	0.181024	-2.24617e-05	0.000188827	0.91	0.0041969	70.0674
family.Streptococcaceae	TB	rs9903102	C	A	0.164	-0.0693015	0.0154096	4.91806e-06	0.146678	0.000192849	0.000205385	0.35	0.00388872	64.8867
family.Veillonellaceae	TB	rs111810795	C	T	0.1074	-0.0867108	0.0180573	1.72927e-06	0.111173	-9.16914e-05	0.000234725	0.7	0.00353626	55.372
family.Veillonellaceae	TB	rs114889439	A	G	0.0527	-0.253809	0.0539169	6.19028e-06	0.039708	0.00129268	0.000380271	0.00068	0.00564333	18.5357
family.Veillonellaceae	TB	rs11700976	C	A	0.4503	0.0503337	0.0113763	9.25376e-06	0.490495	-0.000146405	0.000146862	0.32	0.00547372	87.891
family.Veillonellaceae	TB	rs12186441	G	A	0.0368	0.208096	0.0453999	4.52857e-06	0.050422	-0.000181824	0.000335999	0.59	0.00418912	22.0181
family.Veillonellaceae	TB	rs12668619	A	G	0.3549	0.055301	0.0117654	2.57364e-06	0.364836	4.68394e-05	0.000151371	0.76	0.00529367	84.9845
family.Veillonellaceae	TB	rs12741784	C	T	0.336	-0.0621452	0.0119266	1.28494e-07	0.356022	-0.000266744	0.00015266	0.081	0.00525653	83.8355
family.Veillonellaceae	TB	rs1442060	G	A	0.494	-0.0514024	0.0112125	4.50675e-06	0.488606	-0.000199642	0.000147712	0.18	0.00555154	89.1754
family.Veillonellaceae	TB	rs1447205	G	C	0.3618	-0.0520689	0.0115656	7.34899e-06	0.399946	1.56769e-05	0.000149923	0.92	0.00538463	86.4527
family.Veillonellaceae	TB	rs1693340	T	C	0.1262	0.0818934	0.018245	9.25271e-06	0.119663	-0.000454684	0.00022756	0.046	0.00362669	54.8022
family.Veillonellaceae	TB	rs2175069	A	G	0.3857	-0.0526752	0.0114886	4.63558e-06	0.391817	5.3185e-06	0.000149715	0.97	0.00541881	87.0317
family.Veillonellaceae	TB	rs2561116	T	G	0.1133	-0.083617	0.0187159	7.88518e-06	0.100087	-0.000300502	0.000242492	0.22	0.00333327	53.4238
family.Veillonellaceae	TB	rs2585520	G	T	0.0825	-0.0904972	0.0200428	5.26922e-06	0.096207	-1.46766e-05	0.000249035	0.95	0.00320838	49.8868
family.Veillonellaceae	TB	rs4263802	G	A	0.3837	0.050942	0.0114921	7.45003e-06	0.402815	-5.18106e-05	0.00014845	0.73	0.00541718	87.0053
family.Veillonellaceae	TB	rs4461038	A	G	0.3062	-0.0554965	0.0119467	3.73474e-06	0.35685	0.00017843	0.000152116	0.24	0.00521308	83.6944
family.Veillonellaceae	TB	rs4797169	T	C	0.2505	0.0587799	0.0128297	4.49346e-06	0.252279	-8.00915e-05	0.000169469	0.64	0.00485576	77.9346
family.Veillonellaceae	TB	rs61264131	A	C	0.0497	0.202367	0.0464388	6.74544e-06	0.042341	-0.000333677	0.000367843	0.36	0.00695414	21.5197
family.Veillonellaceae	TB	rs6692542	A	G	0.3728	0.0534397	0.0118254	8.67975e-06	0.391409	-9.24221e-05	0.000153355	0.55	0.00526532	84.5534
family.Veillonellaceae	TB	rs6909981	C	T	0.2018	-0.0638697	0.0141765	5.47618e-06	0.210995	-0.000117081	0.000179553	0.51	0.00439591	70.5304
family.Veillonellaceae	TB	rs75768969	C	G	0.161	-0.0703773	0.0156855	7.19233e-06	0.159838	0.000136469	0.000199094	0.49	0.00397495	63.7453
family.Veillonellaceae	TB	rs79535861	A	C	0.0885	0.100666	0.0207016	1.57687e-06	0.090552	-0.00026777	0.00025277	0.29	0.00319707	48.2991
family.Veillonellaceae	TB	rs9345168	C	A	0.4662	0.0509102	0.0113253	8.48887e-06	0.492135	-0.000193789	0.000146246	0.19	0.00549653	88.2869
family.Verrucomicrobiaceae	TB	rs11184341	G	C	0.2783	0.0655301	0.014223	4.13844e-06	0.295113	-0.000212502	0.000163664	0.19	0.00589129	70.2966
family.Verrucomicrobiaceae	TB	rs111862613	T	C	0.166	0.0907065	0.0196746	3.73127e-06	0.170314	6.28926e-05	0.000197055	0.75	0.00435466	50.8181
family.Verrucomicrobiaceae	TB	rs117107102	A	G	0.0447	0.204683	0.0431573	2.91821e-06	0.040775	0.000564259	0.000372064	0.13	0.00463591	23.1618
family.Verrucomicrobiaceae	TB	rs11729256	T	C	0.2386	0.0749798	0.0150177	6.7309e-07	0.25924	0.000216896	0.00016672	0.19	0.0055827	66.577
family.Verrucomicrobiaceae	TB	rs12908520	G	A	0.4563	0.0619104	0.0130946	2.15138e-06	0.425178	-0.00014487	0.000147792	0.33	0.00639626	76.3544
family.Verrucomicrobiaceae	TB	rs2602429	C	T	0.2217	0.0745516	0.0156195	2.69939e-06	0.228685	0.000198156	0.000176484	0.26	0.00544687	64.0116
family.Verrucomicrobiaceae	TB	rs4242783	G	A	0.2873	0.0687992	0.0147694	2.75444e-06	0.260834	3.27591e-05	0.000165793	0.84	0.00575858	67.6962
family.Verrucomicrobiaceae	TB	rs4936098	A	G	0.34	0.0648691	0.0135928	1.12929e-06	0.369811	2.61595e-05	0.000151803	0.86	0.00616585	73.5559
family.Verrucomicrobiaceae	TB	rs61779207	G	A	0.1779	-0.0758811	0.0167762	6.63029e-06	0.181863	2.76405e-05	0.000189286	0.88	0.00511632	59.598
family.Verrucomicrobiaceae	TB	rs74542928	T	C	0.0785	0.112124	0.0236422	1.64613e-06	0.097287	0.000237918	0.000244849	0.33	0.00375699	42.2897
family.Verrucomicrobiaceae	TB	rs9349825	A	G	0.2793	-0.0704354	0.0147128	2.51287e-06	0.263835	-0.000227066	0.00016614	0.17	0.00569916	67.9566
family.Verrucomicrobiaceae	TB	rs941682	G	A	0.3111	-0.0631526	0.0143767	9.58114e-06	0.282236	-0.000194965	0.000163587	0.23	0.00585567	69.5451
family.Victivallaceae	TB	rs11671100	A	C	0.2008	-0.160034	0.0349472	4.08042e-06	0.176526	-0.000188731	0.000190515	0.32	0.00851722	28.5974
family.Victivallaceae	TB	rs11764871	G	T	0.2505	0.127099	0.025656	7.49289e-07	0.283955	0.000271601	0.000162378	0.094	0.00987272	38.9573
family.Victivallaceae	TB	rs2546105	A	T	0.2455	0.126643	0.0257111	1.02501e-06	0.276807	-8.44639e-05	0.00016321	0.6	0.00983185	38.8739
family.Victivallaceae	TB	rs2944282	T	C	0.3002	-0.124197	0.0257026	1.56601e-06	0.29779	-0.000221292	0.000159654	0.17	0.0108257	38.8847
family.Victivallaceae	TB	rs34962571	A	C	0.0825	-0.186945	0.0418412	6.24824e-06	0.092429	-2.98752e-05	0.000254644	0.91	0.00732923	23.8851
family.Victivallaceae	TB	rs4396289	C	T	0.16	-0.152918	0.0288525	1.53782e-07	0.173549	-0.000145456	0.000192354	0.45	0.00877963	34.6413
family.Victivallaceae	TB	rs61702987	T	C	0.175	0.145501	0.0300007	3.07921e-06	0.188573	0.000123782	0.00018714	0.51	0.00846146	33.3155
family.Victivallaceae	TB	rs62570196	C	T	0.0686	-0.246101	0.0483077	2.69852e-07	0.077384	8.94166e-05	0.000275726	0.75	0.00665251	20.6872
family.Victivallaceae	TB	rs6545794	A	G	0.0885	-0.197786	0.0410495	5.97005e-07	0.079955	0.000976841	0.000273622	0.00036	0.00618238	24.3484
family.Victivallaceae	TB	rs67832247	C	T	0.2694	-0.123489	0.0266695	3.23801e-06	0.271778	-0.000454086	0.000171603	0.0081	0.0104373	37.4749
family.Victivallaceae	TB	rs7077363	G	A	0.164	0.148942	0.0318366	2.83376e-06	0.1621	0.000130161	0.000197306	0.51	0.00796528	31.3943
family.Victivallaceae	TB	rs7314815	G	A	0.503	0.101088	0.0225594	6.40086e-06	0.514	-0.000237621	0.00014627	0.1	0.0112042	44.3048
family.Victivallaceae	TB	rs7627405	C	T	0.167	-0.134158	0.0301427	8.1942e-06	0.181088	-0.000134972	0.000193358	0.49	0.00924578	33.1568
family.Victivallaceae	TB	rs7860510	G	C	0.0974	0.164855	0.0375128	9.60089e-06	0.10555	-0.000175168	0.000237128	0.46	0.00676819	26.644
genus..Clostridiuminnocuumgroup	TB	rs10074000	T	C	0.4135	-0.102648	0.0227508	6.99943e-06	0.396838	0.000203598	0.000150046	0.17	0.00511064	20.7839
genus..Clostridiuminnocuumgroup	TB	rs10506058	A	G	0.3966	0.0997048	0.0221926	8.92443e-06	0.404356	0.000180688	0.000148249	0.22	0.00475795	19.8925
genus..Clostridiuminnocuumgroup	TB	rs1942371	G	A	0.1302	-0.157938	0.034187	4.06337e-06	0.121121	5.05791e-05	0.000230537	0.83	0.0056498	22.5515
genus..Clostridiuminnocuumgroup	TB	rs1948423	T	A	0.3082	-0.108859	0.023425	3.4941e-06	0.302585	1.82586e-05	0.000161033	0.91	0.00505327	21.1436
genus..Clostridiuminnocuumgroup	TB	rs40656	C	T	0.1889	0.142664	0.0311021	8.6152e-06	0.162966	0.000318984	0.000199257	0.11	0.00623688	25.3928
genus..Clostridiuminnocuumgroup	TB	rs4869133	G	A	0.0885	-0.180591	0.0409505	7.24455e-06	0.07933	6.31951e-05	0.000268769	0.81	0.00526163	19.7455
genus..Clostridiuminnocuumgroup	TB	rs61267978	T	C	0.1243	0.14708	0.0320875	5.58513e-06	0.138127	0.000308785	0.000212574	0.15	0.00470935	19.6978
genus..Clostridiuminnocuumgroup	TB	rs6577484	G	A	0.1481	0.160425	0.0360857	8.40602e-06	0.129617	0.000228388	0.000227094	0.31	0.00649406	25.2048
genus..Clostridiuminnocuumgroup	TB	rs6890185	T	C	0.3111	0.113424	0.0233137	1.12244e-06	0.330069	-1.07879e-05	0.00015473	0.94	0.00551434	23.089
genus..Clostridiuminnocuumgroup	TB	rs71564433	T	A	0.1789	-0.126746	0.0274657	7.8001e-06	0.195208	-0.000128607	0.000185973	0.49	0.00471959	19.7361
genus..Clostridiuminnocuumgroup	TB	rs77845139	A	G	0.2952	-0.114993	0.0257186	8.40622e-06	0.257083	-6.61992e-05	0.000169074	0.7	0.00550243	22.386
genus..Eubacteriumbrachygroup	TB	rs112617308	T	C	0.0795	-0.170873	0.0362844	2.38033e-06	0.099865	-5.24588e-05	0.000243141	0.83	0.00684117	27.5463
genus..Eubacteriumbrachygroup	TB	rs12151423	A	G	0.4791	0.101329	0.0227324	9.2705e-06	0.495802	2.64903e-05	0.00014733	0.86	0.0112853	43.9672
genus..Eubacteriumbrachygroup	TB	rs13139592	T	C	0.1223	-0.145997	0.0327192	7.96753e-06	0.152507	0.000231429	0.000202769	0.25	0.00789221	30.5472
genus..Eubacteriumbrachygroup	TB	rs1384962	A	G	0.2107	0.120888	0.0266264	6.99292e-06	0.22294	4.14217e-05	0.000174911	0.81	0.00929953	37.5379
genus..Eubacteriumbrachygroup	TB	rs2913110	C	T	0.3777	0.105143	0.022942	4.55806e-06	0.416992	-9.81899e-05	0.000147986	0.51	0.0107769	43.5664
genus..Eubacteriumbrachygroup	TB	rs4862235	G	A	0.4443	0.104806	0.0225751	3.73143e-06	0.41925	0.000268252	0.000147657	0.069	0.0109528	44.2744
genus..Eubacteriumbrachygroup	TB	rs62348779	T	C	0.0815	-0.201481	0.043286	3.78122e-06	0.073655	0.000376301	0.0002815	0.18	0.0060004	23.0901
genus..Eubacteriumbrachygroup	TB	rs6591893	G	A	0.3479	0.108225	0.0240319	7.34344e-06	0.312242	3.24362e-05	0.000157475	0.84	0.0102983	41.5906
genus..Eubacteriumbrachygroup	TB	rs720439	A	G	0.2515	-0.111927	0.0251252	7.02827e-06	0.261992	3.74429e-05	0.000167853	0.82	0.00984968	39.7807
genus..Eubacteriumbrachygroup	TB	rs73199919	T	C	0.0567	-0.236717	0.0531335	8.15524e-06	0.063487	-4.02892e-05	0.000297443	0.89	0.00621792	18.808
genus..Eubacteriumbrachygroup	TB	rs9613196	T	A	0.0765	-0.238718	0.0528561	4.98786e-06	0.065544	0.000321248	0.000301842	0.29	0.00625862	18.9067
genus..Eubacteriumcoprostanoligenesgroup	TB	rs1020520	T	G	0.2038	-0.0590705	0.0132929	8.88975e-06	0.199476	0.000123606	0.000182769	0.5	0.00431201	75.2196
genus..Eubacteriumcoprostanoligenesgroup	TB	rs10444197	A	G	0.3678	-0.0505823	0.0113455	5.98464e-06	0.33676	4.48618e-05	0.000154969	0.77	0.00504578	88.1303
genus..Eubacteriumcoprostanoligenesgroup	TB	rs11052069	T	C	0.4344	0.0477832	0.0107833	9.37949e-06	0.440229	-0.000170678	0.000146318	0.24	0.00530745	92.7251
genus..Eubacteriumcoprostanoligenesgroup	TB	rs115325767	G	C	0.0934	0.0783322	0.0174719	2.62197e-06	0.099779	0.000249061	0.000243243	0.31	0.00344534	57.2279
genus..Eubacteriumcoprostanoligenesgroup	TB	rs11720857	C	T	0.1769	0.0630776	0.0144485	9.26255e-06	0.180922	-0.000123112	0.00019154	0.52	0.00406428	69.2033
genus..Eubacteriumcoprostanoligenesgroup	TB	rs12906958	C	T	0.3022	-0.0533159	0.0115935	4.34803e-06	0.314828	-0.000155282	0.00015787	0.33	0.0049384	86.2455
genus..Eubacteriumcoprostanoligenesgroup	TB	rs17159861	C	T	0.1332	0.0962228	0.0168388	1.03787e-08	0.122243	4.80801e-05	0.000224705	0.83	0.00340531	59.3797
genus..Eubacteriumcoprostanoligenesgroup	TB	rs2644213	G	A	0.2366	0.0538845	0.0121245	9.85638e-06	0.241592	0.000226379	0.000170625	0.18	0.00472315	82.4684
genus..Eubacteriumcoprostanoligenesgroup	TB	rs4076415	T	G	0.4006	0.0515152	0.0110294	1.98974e-06	0.441708	1.16743e-05	0.000149798	0.94	0.00531747	90.6558
genus..Eubacteriumcoprostanoligenesgroup	TB	rs4717831	A	T	0.1193	0.0786783	0.0174038	9.17719e-06	0.109744	-4.41358e-05	0.000238757	0.85	0.00339762	57.4519
genus..Eubacteriumcoprostanoligenesgroup	TB	rs62024432	C	T	0.1252	-0.0769698	0.0172101	7.50207e-06	0.101943	-6.30107e-05	0.000239822	0.79	0.00335305	58.0986
genus..Eubacteriumcoprostanoligenesgroup	TB	rs6762473	C	A	0.3569	0.0521584	0.0112353	4.26113e-06	0.35053	0.000114002	0.00015258	0.45	0.00509593	88.9953
genus..Eubacteriumcoprostanoligenesgroup	TB	rs76898927	G	A	0.0477	0.123055	0.0266375	4.78979e-06	0.046601	-0.000211887	0.000350877	0.55	0.00306845	37.5349
genus..Eubacteriumcoprostanoligenesgroup	TB	rs79895140	T	C	0.2167	-0.0641017	0.0141153	8.61816e-06	0.203125	-0.000409834	0.000190813	0.032	0.0043705	70.8364
genus..Eubacteriumcoprostanoligenesgroup	TB	rs9648214	T	C	0.1183	-0.0828719	0.016431	2.5203e-07	0.128159	-0.000449998	0.000217406	0.038	0.00348974	60.8536
genus..Eubacteriumeligensgroup	TB	rs12719051	A	G	0.1004	0.0916626	0.0208183	7.11766e-06	0.10516	3.40995e-05	0.00023819	0.89	0.00151774	19.4521
genus..Eubacteriumeligensgroup	TB	rs158115	G	C	0.0924	0.0915271	0.0190611	9.74185e-06	0.087124	-0.000321377	0.000259451	0.22	0.00140506	20.6497
genus..Eubacteriumeligensgroup	TB	rs182318	G	A	0.0775	-0.0824941	0.0195615	8.39837e-06	0.08268	-0.000481647	0.000264233	0.068	0.00097307	14.3911
genus..Eubacteriumeligensgroup	TB	rs2200429	A	G	0.0736	-0.0888825	0.0198479	5.29721e-06	0.091658	-0.000106917	0.000251608	0.67	0.0010773	15.9171
genus..Eubacteriumeligensgroup	TB	rs265534	T	G	0.4553	-0.0563756	0.0120127	2.26758e-06	0.425774	0.00036283	0.000148451	0.015	0.0015764	23.3266
genus..Eubacteriumeligensgroup	TB	rs4583233	A	C	0.334	0.0670205	0.0128122	2.83852e-07	0.347357	5.25731e-06	0.000152595	0.97	0.00199832	28.6833
genus..Eubacteriumeligensgroup	TB	rs56080211	C	T	0.0557	0.123093	0.0282743	9.1429e-06	0.0663218	0.000309231	0.000305792	0.31	0.0015939	17.0771
genus..Eubacteriumeligensgroup	TB	rs6923695	T	G	0.0567	0.103268	0.0229525	4.87406e-06	0.076484	-5.91494e-05	0.000273982	0.83	0.00114075	14.7199
genus..Eubacteriumeligensgroup	TB	rs72839198	C	G	0.0557	0.155659	0.0375612	3.13914e-06	0.051675	0.000654775	0.000330545	0.048	0.00254885	12.5826
genus..Eubacteriumeligensgroup	TB	rs74606150	C	G	0.0457	-0.196454	0.042565	4.24506e-06	0.044622	9.1627e-05	0.000361769	0.8	0.00336628	18.1684
genus..Eubacteriumfissicatenagroup	TB	rs10147907	T	G	0.0686	0.172263	0.039601	8.27246e-06	0.094724	-0.000220894	0.000254365	0.39	0.00379204	14.5826
genus..Eubacteriumfissicatenagroup	TB	rs11818408	G	A	0.4771	0.10585	0.0237114	8.20015e-06	0.469393	0.000222624	0.000147612	0.13	0.0055904	20.1711
genus..Eubacteriumfissicatenagroup	TB	rs11876297	T	C	0.2157	0.131469	0.0281712	2.66556e-06	0.253016	-0.000222359	0.000174684	0.2	0.00584806	19.9651
genus..Eubacteriumfissicatenagroup	TB	rs151257695	A	G	0.0805	0.20951	0.0454847	3.09681e-06	0.072125	0.000129893	0.00028329	0.65	0.0064981	23.448
genus..Eubacteriumfissicatenagroup	TB	rs1768152	T	C	0.1372	0.139489	0.0316186	8.70054e-06	0.155338	0.0002887	0.000204489	0.16	0.0046065	16.6046
genus..Eubacteriumfissicatenagroup	TB	rs2733072	G	A	0.4652	0.109644	0.0228306	1.49089e-06	0.438731	0.000171709	0.000148971	0.25	0.0059818	23.0542
genus..Eubacteriumfissicatenagroup	TB	rs3771393	C	T	0.2843	0.130842	0.0266671	7.37909e-07	0.259469	0.00013123	0.000166091	0.43	0.00696682	26.5895
genus..Eubacteriumfissicatenagroup	TB	rs6934739	A	G	0.2952	0.111463	0.0252788	9.75326e-06	0.28479	9.8772e-05	0.000161169	0.54	0.00516984	19.8982
genus..Eubacteriumfissicatenagroup	TB	rs7104872	G	A	0.1779	0.138612	0.0291906	2.7315e-06	0.184366	-0.000109169	0.000188336	0.56	0.00561993	21.629
genus..Eubacteriumhalliigroup	TB	rs10501370	C	T	0.0527	-0.115589	0.0252489	5.41918e-06	0.0465	0.000746208	0.000348835	0.032	0.00285681	39.6
genus..Eubacteriumhalliigroup	TB	rs10798999	C	T	0.2157	0.0601661	0.0126752	2.60558e-06	0.228016	-0.000165049	0.000174918	0.35	0.00474125	78.8844
genus..Eubacteriumhalliigroup	TB	rs10808115	A	C	0.4781	-0.0504747	0.0109922	4.42448e-06	0.469261	-1.03616e-05	0.000145659	0.94	0.00546157	90.9622
genus..Eubacteriumhalliigroup	TB	rs117748144	T	C	0.0427	-0.126582	0.028712	7.86002e-06	0.053358	0.000189727	0.000325	0.56	0.00319652	34.8223
genus..Eubacteriumhalliigroup	TB	rs13116360	T	C	0.0626	0.154124	0.0297185	2.94487e-07	0.054359	-0.000739818	0.000320187	0.021	0.00324903	33.6425
genus..Eubacteriumhalliigroup	TB	rs138531890	A	G	0.0537	0.153138	0.0349456	5.4306e-06	0.05685	1.65994e-05	0.00032048	0.96	0.0036978	28.6084
genus..Eubacteriumhalliigroup	TB	rs17074066	T	C	0.0915	-0.0813986	0.0189272	9.34905e-06	0.095542	-0.000250125	0.000249666	0.32	0.00333193	52.8272
genus..Eubacteriumhalliigroup	TB	rs17474256	G	A	0.1233	0.0810805	0.0184573	9.45445e-06	0.097703	7.13086e-05	0.000247741	0.77	0.00328076	54.1725
genus..Eubacteriumhalliigroup	TB	rs28584818	A	G	0.0686	0.126115	0.0268627	4.43235e-06	0.058584	0.000350234	0.000311641	0.26	0.00334401	37.2196
genus..Eubacteriumhalliigroup	TB	rs60254196	A	G	0.5408	-0.0522832	0.0111865	2.69672e-06	0.518103	-6.64742e-06	0.000147334	0.96	0.00547506	89.3825
genus..Eubacteriumhalliigroup	TB	rs630939	C	T	0.3996	-0.0508914	0.0114352	9.15759e-06	0.397277	-9.1575e-05	0.000148453	0.54	0.00535662	87.4384
genus..Eubacteriumhalliigroup	TB	rs6550770	T	C	0.0517	-0.198087	0.0443545	4.823e-06	0.0512605	-0.000274751	0.000329116	0.4	0.00524129	22.5351
genus..Eubacteriumhalliigroup	TB	rs74018587	C	T	0.0368	0.208943	0.043822	3.70257e-06	0.037948	-0.000471636	0.000384171	0.22	0.00745295	22.8046
genus..Eubacteriumhalliigroup	TB	rs78056098	G	T	0.3608	-0.0507411	0.0113758	8.28818e-06	0.355549	-4.14323e-05	0.000151918	0.78	0.00527775	87.8951
genus..Eubacteriumhalliigroup	TB	rs949971	T	G	0.3837	-0.0540164	0.0116101	3.29002e-06	0.368872	0.000149481	0.000151926	0.33	0.00517244	86.1217
genus..Eubacteriumnodatumgroup	TB	rs10263623	C	T	0.1044	0.193496	0.0439023	8.90706e-06	0.10184	-0.00012584	0.000240211	0.6	0.00734111	22.763
genus..Eubacteriumnodatumgroup	TB	rs10458299	T	C	0.0805	-0.187753	0.041969	8.36714e-06	0.08533	0.000302726	0.000260859	0.25	0.00723167	23.8125
genus..Eubacteriumnodatumgroup	TB	rs11006576	A	G	0.5129	-0.110167	0.024593	7.98664e-06	0.481705	-7.41697e-05	0.0001476	0.62	0.0121901	40.6374
genus..Eubacteriumnodatumgroup	TB	rs113893692	C	T	0.0984	-0.185107	0.0403573	5.75702e-06	0.116226	-0.000295438	0.000227684	0.19	0.00769576	24.7631
genus..Eubacteriumnodatumgroup	TB	rs34297067	A	G	0.1392	-0.186907	0.0341475	6.59784e-08	0.146915	-0.000232316	0.000206029	0.26	0.00887339	29.2668
genus..Eubacteriumnodatumgroup	TB	rs61841040	G	T	0.166	0.160621	0.0341609	3.56141e-06	0.157168	-0.000114539	0.000200552	0.57	0.0088059	29.2554
genus..Eubacteriumnodatumgroup	TB	rs6818880	A	G	0.4553	-0.110081	0.0245964	7.8254e-06	0.462891	-5.16321e-05	0.000147279	0.73	0.012203	40.6316
genus..Eubacteriumnodatumgroup	TB	rs77910827	C	T	0.1034	0.201788	0.0413568	9.05381e-07	0.098506	-1.69483e-05	0.000245293	0.95	0.00733793	24.165
genus..Eubacteriumnodatumgroup	TB	rs7827125	C	T	0.2823	0.1223	0.0271331	7.17355e-06	0.287686	-0.000150974	0.000162542	0.35	0.0110648	36.8329
genus..Eubacteriumnodatumgroup	TB	rs7880204	T	C	0.2475	-0.125454	0.0275303	6.83884e-06	0.272488	0.000267514	0.000164008	0.1	0.0109069	36.3015
genus..Eubacteriumnodatumgroup	TB	rs9425984	T	C	0.2386	-0.130234	0.0292347	7.20681e-06	0.231576	-0.000221	0.000173096	0.2	0.0102776	34.1852
genus..Eubacteriumoxidoreducensgroup	TB	rs12129908	C	A	0.4473	0.0893273	0.0198333	5.79516e-06	0.421813	7.48561e-05	0.00014718	0.61	0.00394536	21.2903
genus..Eubacteriumoxidoreducensgroup	TB	rs12423772	G	T	0.1501	0.14098	0.0295029	2.62925e-06	0.127168	-0.000147547	0.000237371	0.53	0.00507097	27.11
genus..Eubacteriumoxidoreducensgroup	TB	rs1425962	G	C	0.3429	0.0906104	0.0200612	7.32284e-06	0.32678	0.000129796	0.000159843	0.42	0.00369986	19.7526
genus..Eubacteriumoxidoreducensgroup	TB	rs2973294	G	T	0.4205	0.0923559	0.0195439	2.38836e-06	0.443198	0.000142594	0.000146171	0.33	0.00415698	22.4412
genus..Eubacteriumoxidoreducensgroup	TB	rs34561138	G	A	0.0586	0.216145	0.045992	2.51163e-06	0.064679	0.000487169	0.000295893	0.1	0.00515458	21.6785
genus..Eubacteriumoxidoreducensgroup	TB	rs440215	C	T	0.4622	0.0932766	0.0195294	1.65407e-06	0.455956	0.000297746	0.000146474	0.042	0.0043254	23.35
genus..Eubacteriumrectalegroup	TB	rs10248854	C	A	0.3598	-0.0527827	0.0113464	4.20676e-06	0.352532	-0.000263361	0.00015267	0.085	0.00128348	22.2919
genus..Eubacteriumrectalegroup	TB	rs10797540	A	G	0.4344	0.0503179	0.0108389	3.53384e-06	0.43733	0.0003841	0.000146639	0.0088	0.00124415	21.6105
genus..Eubacteriumrectalegroup	TB	rs10892089	C	G	0.1968	-0.0635522	0.0140072	6.21821e-06	0.188197	0.000173954	0.000188389	0.36	0.00127685	22.1804
genus..Eubacteriumrectalegroup	TB	rs117151453	G	C	0.0507	-0.113141	0.0243541	1.84432e-06	0.054489	-0.000710648	0.000321181	0.027	0.00123219	17.156
genus..Eubacteriumrectalegroup	TB	rs143694765	T	C	0.0944	0.0870025	0.019779	9.75369e-06	0.093975	0.000176164	0.000252271	0.49	0.0012942	19.5963
genus..Eubacteriumrectalegroup	TB	rs16960159	C	G	0.0477	-0.156596	0.0336234	4.10132e-06	0.051728	0.000165279	0.000327768	0.61	0.00222784	18.6038
genus..Eubacteriumrectalegroup	TB	rs2884897	A	G	0.0527	-0.129364	0.0289021	6.44426e-06	0.047518	-0.000608514	0.000341332	0.075	0.00167091	18.0944
genus..Eubacteriumrectalegroup	TB	rs314726	T	C	0.4573	0.0528824	0.0109486	1.37967e-06	0.427613	6.512e-05	0.000148092	0.66	0.00138807	23.58
genus..Eubacteriumrectalegroup	TB	rs35398954	A	G	0.1213	-0.0901402	0.0174602	5.39945e-07	0.109095	0.000373015	0.000235726	0.11	0.00173208	28.8354
genus..Eubacteriumrectalegroup	TB	rs3980709	A	T	0.161	-0.0622701	0.0140572	6.85524e-06	0.175339	0.000225482	0.000192443	0.24	0.00104756	18.1816
genus..Eubacteriumrectalegroup	TB	rs59427698	A	G	0.2028	-0.0576035	0.0130853	5.36906e-06	0.242569	0.000128523	0.000172417	0.46	0.00107291	17.8412
genus..Eubacteriumrectalegroup	TB	rs62547233	A	G	0.3072	0.0536319	0.0120201	9.8982e-06	0.279907	0.000199344	0.000162006	0.22	0.00122435	21.2624
genus..Eubacteriumruminantiumgroup	TB	rs10131724	A	C	0.0636	-0.199832	0.0414577	2.38663e-06	0.0578186	0.00015613	0.000310936	0.62	0.00473413	24.1115
genus..Eubacteriumruminantiumgroup	TB	rs10923018	G	A	0.4722	0.0726438	0.0160924	6.79541e-06	0.449793	3.23294e-05	0.000146659	0.83	0.00796564	62.1251
genus..Eubacteriumruminantiumgroup	TB	rs112375806	T	A	0.1074	0.143141	0.0293757	5.82166e-06	0.098557	-6.36951e-05	0.000246628	0.8	0.00475639	34.0321
genus..Eubacteriumruminantiumgroup	TB	rs11637981	G	T	0.4841	-0.073258	0.0160888	5.43671e-06	0.464301	-8.5555e-05	0.000147276	0.56	0.00798892	62.1389
genus..Eubacteriumruminantiumgroup	TB	rs13025464	T	C	0.3827	-0.0737077	0.0163786	6.96842e-06	0.383393	5.54544e-05	0.000150673	0.71	0.00782856	61.0396
genus..Eubacteriumruminantiumgroup	TB	rs139749	C	T	0.3419	-0.0845439	0.0171791	8.58845e-07	0.346813	-7.07518e-05	0.000154502	0.65	0.00789591	58.1944
genus..Eubacteriumruminantiumgroup	TB	rs16891896	G	A	0.0586	-0.174787	0.0390573	2.3812e-06	0.057038	-8.52409e-05	0.000319662	0.79	0.00535793	25.5927
genus..Eubacteriumruminantiumgroup	TB	rs17519472	C	T	0.1541	0.107804	0.0233984	4.70356e-06	0.139603	0.000318473	0.000210998	0.13	0.00551263	42.7269
genus..Eubacteriumruminantiumgroup	TB	rs209813	G	A	0.166	-0.103488	0.0236391	9.23146e-06	0.129093	-5.51789e-05	0.000221596	0.8	0.00578991	42.2912
genus..Eubacteriumruminantiumgroup	TB	rs2116427	A	G	0.2565	0.0911461	0.0182353	4.67364e-07	0.256583	0.000168254	0.000169396	0.32	0.00703616	54.8245
genus..Eubacteriumruminantiumgroup	TB	rs2229917	A	G	0.0666	0.153538	0.0323922	2.15894e-06	0.06734	-0.00043534	0.000290927	0.13	0.00435986	30.8629
genus..Eubacteriumruminantiumgroup	TB	rs2418654	C	T	0.4781	-0.0748879	0.0165852	6.17247e-06	0.493114	2.19065e-06	0.000149408	0.99	0.00817636	60.2784
genus..Eubacteriumruminantiumgroup	TB	rs2817174	C	T	0.4294	-0.0734306	0.0163687	7.8696e-06	0.404019	0.00028931	0.00015119	0.056	0.00786148	61.0764
genus..Eubacteriumruminantiumgroup	TB	rs57340348	T	C	0.2147	-0.0979429	0.0212166	4.93278e-06	0.185984	-0.000139644	0.000187817	0.46	0.00640294	47.12
genus..Eubacteriumruminantiumgroup	TB	rs606117	A	G	0.332	0.0833243	0.018056	4.81639e-06	0.305291	-5.68187e-05	0.000159023	0.72	0.00756769	55.368
genus..Eubacteriumruminantiumgroup	TB	rs6676699	G	T	0.2217	-0.0888124	0.0196447	6.37979e-06	0.200191	0.000109304	0.000182049	0.55	0.00656076	50.8911
genus..Eubacteriumruminantiumgroup	TB	rs7000472	A	G	0.3618	-0.0762282	0.016523	4.06848e-06	0.39346	-0.000139769	0.000150393	0.35	0.00775966	60.506
genus..Eubacteriumruminantiumgroup	TB	rs72836424	C	T	0.0954	-0.139825	0.030069	2.62125e-06	0.087543	-0.000138519	0.00025866	0.59	0.00452644	33.2478
genus..Eubacteriumruminantiumgroup	TB	rs73139629	A	C	0.1322	-0.115098	0.0247909	5.36199e-06	0.118275	0.000167819	0.000227618	0.46	0.00548483	40.3263
genus..Eubacteriumventriosumgroup	TB	rs11617697	A	G	0.0477	-0.143349	0.0286241	7.21757e-07	0.048415	7.5095e-05	0.000338294	0.82	0.00302947	34.9296
genus..Eubacteriumventriosumgroup	TB	rs12964517	G	A	0.3161	0.0587198	0.0123453	2.07499e-06	0.320102	3.1376e-05	0.000156775	0.84	0.00527015	80.9917
genus..Eubacteriumventriosumgroup	TB	rs13082419	C	T	0.17	-0.0715522	0.016137	9.55987e-06	0.153016	-0.000161734	0.000202447	0.42	0.00425528	61.961
genus..Eubacteriumventriosumgroup	TB	rs16884680	G	T	0.1074	-0.0906428	0.0191909	1.73969e-06	0.096412	0.000406213	0.000245769	0.098	0.00339663	52.1012
genus..Eubacteriumventriosumgroup	TB	rs35179274	C	T	0.2435	-0.0627263	0.013786	5.75792e-06	0.232834	-6.04766e-05	0.000173473	0.73	0.00472263	72.528
genus..Eubacteriumventriosumgroup	TB	rs3809430	T	C	0.3479	-0.0548171	0.0118426	3.55317e-06	0.372831	-0.000147454	0.000149799	0.32	0.00549338	84.4301
genus..Eubacteriumventriosumgroup	TB	rs57199565	T	C	0.2406	0.0783394	0.0160257	7.97037e-07	0.204144	0.000372942	0.000206546	0.071	0.00416682	62.3914
genus..Eubacteriumventriosumgroup	TB	rs6048195	A	T	0.4791	-0.0603594	0.011658	2.50324e-07	0.491384	-6.06621e-05	0.000162499	0.71	0.00574736	85.7665
genus..Eubacteriumventriosumgroup	TB	rs66746423	C	T	0.1561	0.0751501	0.0164978	6.11142e-06	0.145279	0.000291319	0.000206099	0.16	0.00414069	60.6057
genus..Eubacteriumventriosumgroup	TB	rs66830358	T	A	0.4175	0.0528752	0.0117972	6.86917e-06	0.409458	-0.000130708	0.000148495	0.38	0.00565189	84.7543
genus..Eubacteriumventriosumgroup	TB	rs6704822	A	G	0.1163	0.0739179	0.0166705	6.6223e-06	0.141535	-0.000146493	0.000208237	0.48	0.00390816	59.9784
genus..Eubacteriumventriosumgroup	TB	rs72783037	C	A	0.1869	0.0658926	0.0143747	6.54762e-06	0.196625	-8.66477e-05	0.00018305	0.64	0.00453039	69.5576
genus..Eubacteriumventriosumgroup	TB	rs73615400	T	C	0.0905	-0.0956303	0.0193428	9.53613e-07	0.090259	-0.000300242	0.0002578	0.24	0.00340176	51.6921
genus..Eubacteriumventriosumgroup	TB	rs73849225	T	C	0.0795	0.0975711	0.0224388	5.20909e-06	0.069042	9.51191e-05	0.000288161	0.74	0.00304877	44.5595
genus..Eubacteriumventriosumgroup	TB	rs78250280	G	A	0.1491	0.0749762	0.0164404	3.35791e-06	0.152847	0.000174227	0.000203735	0.39	0.0040834	60.8174
genus..Eubacteriumventriosumgroup	TB	rs876734	C	T	0.2893	-0.0618696	0.0132532	2.88908e-06	0.254672	-0.00027069	0.000169912	0.11	0.00503409	75.4432
genus..Eubacteriumventriosumgroup	TB	rs9316536	T	G	0.1362	-0.0817111	0.0183121	7.83519e-06	0.117247	-0.000211859	0.000251611	0.4	0.00355905	54.6016
genus..Eubacteriumxylanophilumgroup	TB	rs10140184	A	C	0.4125	0.0576795	0.012599	4.95862e-06	0.416742	-1.84088e-05	0.000156469	0.91	0.00161252	20.8803
genus..Eubacteriumxylanophilumgroup	TB	rs10917203	A	C	0.335	0.0612633	0.0130917	3.15155e-06	0.336341	-0.000145558	0.000155449	0.35	0.00167224	21.6549
genus..Eubacteriumxylanophilumgroup	TB	rs112176119	C	T	0.0646	-0.113455	0.0245762	3.32766e-06	0.080161	0.000135392	0.000275692	0.62	0.00155565	19.0038
genus..Eubacteriumxylanophilumgroup	TB	rs12980122	C	G	0.0845	-0.108274	0.0238257	5.01935e-06	0.088048	8.43306e-05	0.000261346	0.75	0.0018138	21.8724
genus..Eubacteriumxylanophilumgroup	TB	rs13239072	G	A	0.2753	0.0687427	0.0142728	1.81783e-06	0.25357	-0.000202583	0.000167264	0.23	0.00188559	25.1352
genus..Eubacteriumxylanophilumgroup	TB	rs17830032	G	A	0.0537	-0.160597	0.0310515	2.38893e-07	0.05342	0.000426101	0.000333612	0.2	0.00262126	25.0331
genus..Eubacteriumxylanophilumgroup	TB	rs1999224	G	T	0.0885	-0.0949051	0.0203503	3.75492e-06	0.102932	6.60911e-06	0.000240431	0.98	0.00145315	19.3652
genus..Eubacteriumxylanophilumgroup	TB	rs2012708	A	G	0.3638	0.0573202	0.0126905	6.5254e-06	0.359746	-2.63092e-05	0.00015219	0.86	0.00152091	20.265
genus..Eubacteriumxylanophilumgroup	TB	rs2213117	T	G	0.161	0.0877797	0.0189012	4.21329e-06	0.11672	-0.000146674	0.000236362	0.53	0.00208164	26.8592
genus..Eubacteriumxylanophilumgroup	TB	rs4654122	C	G	0.4394	0.0553508	0.0123588	7.19609e-06	0.444942	0.000240163	0.000146771	0.1	0.00150935	20.1153
genus..Eubacteriumxylanophilumgroup	TB	rs75586835	A	G	0.0666	-0.114498	0.0263455	9.38708e-06	0.060161	-0.00019152	0.000305463	0.53	0.00162991	20.4855
genus..Eubacteriumxylanophilumgroup	TB	rs79582700	C	G	0.1074	-0.0951677	0.0199969	2.40981e-06	0.113729	1.66857e-05	0.000232308	0.94	0.00173648	23.0553
genus..Ruminococcusgauvreauiigroup	TB	rs12079579	A	G	0.0726	0.0955324	0.0213436	5.03725e-06	0.090858	0.000416232	0.000254134	0.1	0.00359495	46.8452
genus..Ruminococcusgauvreauiigroup	TB	rs12539819	C	T	0.0954	0.110654	0.0240684	4.49375e-06	0.096547	-0.000398593	0.000268177	0.14	0.003491	41.5413
genus..Ruminococcusgauvreauiigroup	TB	rs13188803	T	A	0.1879	0.0709419	0.0156855	7.27559e-06	0.200852	1.93737e-05	0.000182187	0.92	0.00494296	63.7431
genus..Ruminococcusgauvreauiigroup	TB	rs1391597	C	T	0.3807	0.0590284	0.0124874	1.85964e-06	0.403361	-0.000180923	0.000150703	0.23	0.00594864	80.0691
genus..Ruminococcusgauvreauiigroup	TB	rs2047242	A	G	0.2972	-0.067603	0.0133738	2.46372e-07	0.320464	0.000223422	0.000157024	0.15	0.00556192	74.762
genus..Ruminococcusgauvreauiigroup	TB	rs2105937	A	G	0.334	0.0580215	0.0127806	5.10352e-06	0.361288	-2.77057e-05	0.00015137	0.85	0.00582073	78.232
genus..Ruminococcusgauvreauiigroup	TB	rs2166943	A	C	0.4384	0.0566974	0.0123497	5.27717e-06	0.425008	1.15591e-05	0.000147538	0.94	0.00601679	80.9617
genus..Ruminococcusgauvreauiigroup	TB	rs289410	G	A	0.2684	-0.0654926	0.0139101	2.27464e-06	0.257839	4.14237e-05	0.000166387	0.8	0.00534424	71.8794
genus..Ruminococcusgauvreauiigroup	TB	rs431418	A	G	0.1193	-0.094737	0.0210157	5.53667e-06	0.0998772	0.000414772	0.000242727	0.087	0.00356789	47.5763
genus..Ruminococcusgauvreauiigroup	TB	rs71386687	T	G	0.0596	0.121037	0.02386	2.90761e-07	0.077564	-0.000318554	0.000285946	0.27	0.00368227	41.9038
genus..Ruminococcusgauvreauiigroup	TB	rs73802842	C	A	0.1431	0.0736808	0.0169665	7.48026e-06	0.154462	2.76225e-05	0.000201438	0.89	0.00438509	58.9309
genus..Ruminococcusgauvreauiigroup	TB	rs9870933	A	G	0.4085	0.0621643	0.0126072	8.4912e-07	0.379042	-0.000169277	0.000151101	0.26	0.00589244	79.3081
genus..Ruminococcusgnavusgroup	TB	rs11597105	A	G	0.1123	0.114673	0.0250653	6.94868e-06	0.133846	0.000391953	0.000213899	0.067	0.00626515	39.8832
genus..Ruminococcusgnavusgroup	TB	rs11864644	T	C	0.0706	-0.139804	0.0318253	5.0088e-06	0.099815	-0.000175894	0.000248644	0.48	0.00500947	31.4114
genus..Ruminococcusgnavusgroup	TB	rs12136548	C	T	0.2913	0.0901946	0.0196476	3.09631e-06	0.299971	-0.000211018	0.000158978	0.18	0.00788867	50.881
genus..Ruminococcusgnavusgroup	TB	rs12989336	G	A	0.3052	-0.0846861	0.0187936	7.11808e-06	0.337258	-5.35853e-05	0.000154628	0.73	0.00824417	53.1929
genus..Ruminococcusgnavusgroup	TB	rs13163520	G	A	0.1809	-0.127377	0.0233883	5.61015e-08	0.170985	0.000202357	0.000194061	0.3	0.00671346	42.7429
genus..Ruminococcusgnavusgroup	TB	rs2909242	C	A	0.3857	-0.0909965	0.018351	7.40957e-07	0.364711	-5.09456e-05	0.000152953	0.74	0.00844132	54.4759
genus..Ruminococcusgnavusgroup	TB	rs3124783	A	G	0.1203	-0.11599	0.0249099	2.6652e-06	0.142781	-0.000182003	0.000208449	0.38	0.00623254	40.1321
genus..Ruminococcusgnavusgroup	TB	rs4388134	C	T	0.2455	-0.0904997	0.0203544	9.11637e-06	0.236125	0.000234797	0.000172601	0.17	0.00761917	49.114
genus..Ruminococcusgnavusgroup	TB	rs62167033	T	C	0.0706	0.185289	0.0396295	3.49529e-06	0.066411	-0.000569284	0.000291394	0.051	0.00483475	25.224
genus..Ruminococcusgnavusgroup	TB	rs78399089	T	C	0.0825	0.144445	0.0326618	6.62998e-06	0.082292	0.00018174	0.000265784	0.49	0.00512449	30.6065
genus..Ruminococcusgnavusgroup	TB	rs934940	A	C	0.1849	-0.105045	0.0229588	2.73705e-06	0.18042	0.000293829	0.000191965	0.13	0.00685649	43.5424
genus..Ruminococcusgnavusgroup	TB	rs9872758	T	C	0.4771	0.0849233	0.0176643	1.66029e-06	0.491499	-0.000262677	0.000145037	0.07	0.00877068	56.5936
genus..Ruminococcustorquesgroup	TB	rs10967781	C	A	0.3181	0.0507994	0.0113322	8.36865e-06	0.339596	0.000108232	0.000153138	0.48	0.00111952	19.9374
genus..Ruminococcustorquesgroup	TB	rs12434631	A	G	0.1402	0.074697	0.0153401	2.77247e-06	0.152537	0.000264877	0.000203056	0.19	0.00134518	23.3717
genus..Ruminococcustorquesgroup	TB	rs13154778	T	A	0.1859	0.0563358	0.0129526	7.15746e-06	0.196878	0.000323973	0.000184594	0.079	0.000960631	17.1089
genus..Ruminococcustorquesgroup	TB	rs1475330	T	C	0.3012	0.0523492	0.01182	8.13435e-06	0.285663	-0.000203322	0.000162281	0.21	0.00115361	20.0394
genus..Ruminococcustorquesgroup	TB	rs1972694	T	A	0.1839	-0.0614094	0.0137321	8.92829e-06	0.184753	0.000128385	0.000188111	0.49	0.00113194	19.6626
genus..Ruminococcustorquesgroup	TB	rs4073731	T	C	0.1759	0.0651948	0.0142221	4.0525e-06	0.161214	0.000135368	0.000200811	0.5	0.00123226	21.9502
genus..Ruminococcustorquesgroup	TB	rs73130967	A	T	0.1123	0.0770375	0.0168264	3.70741e-06	0.12671	3.63708e-05	0.000219304	0.87	0.00118326	20.1499
genus..Ruminococcustorquesgroup	TB	rs77034621	T	G	0.0527	-0.151553	0.0335878	6.06872e-06	0.054605	-0.000270323	0.00031999	0.4	0.00229328	19.6871
genus..Ruminococcustorquesgroup	TB	rs773123	T	A	0.1123	0.0824005	0.0173862	1.58956e-06	0.115952	-5.27864e-05	0.000226273	0.82	0.00135374	23.057
genus..Ruminococcustorquesgroup	TB	rs8080469	G	A	0.5189	0.0490727	0.0107036	3.49522e-06	0.503561	0.000157562	0.000146776	0.28	0.00120234	21.4226
genus..Ruminococcustorquesgroup	TB	rs8141465	A	G	0.5427	0.0480778	0.0107442	9.64837e-06	0.515147	-3.87415e-05	0.00014658	0.79	0.00114731	20.4329
genus.Actinomyces	TB	rs10787984	G	C	0.1759	0.094316	0.0213513	9.62305e-06	0.189835	-4.05509e-05	0.000185928	0.83	0.00257897	19.3044
genus.Actinomyces	TB	rs34583783	G	T	0.1024	0.126596	0.0268461	4.48529e-06	0.110699	4.57924e-05	0.000231268	0.84	0.00294613	22.0608
genus.Actinomyces	TB	rs35011108	A	G	0.0636	0.232634	0.0512044	6.33832e-06	0.048723	0.000258411	0.000346064	0.46	0.00644605	22.7919
genus.Actinomyces	TB	rs4073240	G	A	0.3827	0.0749687	0.0167368	7.94274e-06	0.39482	3.74383e-05	0.000149123	0.8	0.00265549	19.8787
genus.Actinomyces	TB	rs4146653	G	A	0.1968	0.0985224	0.0214182	4.49647e-06	0.179701	9.97704e-05	0.000191376	0.6	0.00306866	22.9811
genus.Actinomyces	TB	rs71315246	A	G	0.1431	-0.0969809	0.021925	9.82978e-06	0.160428	-2.03707e-05	0.000198996	0.92	0.0023066	17.2609
genus.Actinomyces	TB	rs7915461	T	C	0.0577	0.18776	0.0401636	5.91984e-06	0.0625194	0.000135634	0.000299875	0.65	0.00383354	20.319
genus.Adlercreutzia	TB	rs1046175	C	G	0.1262	0.112758	0.0255994	6.35889e-06	0.121157	-3.17496e-05	0.000222864	0.89	0.00280411	22.6338
genus.Adlercreutzia	TB	rs11604400	C	T	0.1153	-0.102524	0.0234834	9.74463e-06	0.12015	-0.000131717	0.000226373	0.56	0.00214441	17.4178
genus.Adlercreutzia	TB	rs12522517	A	T	0.1272	-0.104884	0.0234695	4.41254e-06	0.130689	-0.000542443	0.000215342	0.012	0.00244261	20.0417
genus.Adlercreutzia	TB	rs13231526	C	A	0.0636	0.143237	0.0311654	4.81355e-06	0.075522	2.64152e-05	0.000275917	0.92	0.00244376	19.718
genus.Adlercreutzia	TB	rs2147798	C	G	0.1958	0.0922959	0.0192121	1.39877e-06	0.200104	-6.29767e-05	0.000184143	0.73	0.0026827	22.1676
genus.Adlercreutzia	TB	rs2717140	C	T	0.1113	-0.119225	0.0251081	2.04594e-06	0.108594	-1.06864e-05	0.00023494	0.96	0.00281201	23.2391
genus.Adlercreutzia	TB	rs55719207	G	A	0.4175	-0.0699243	0.0158036	9.60505e-06	0.424927	4.69165e-05	0.000147384	0.75	0.00237815	19.645
genus.Adlercreutzia	TB	rs6664405	T	C	0.1441	-0.0953084	0.0210752	5.23422e-06	0.162312	0.000176439	0.000204279	0.39	0.00224068	18.0757
genus.Adlercreutzia	TB	rs7680684	C	T	0.325	-0.083381	0.0168901	9.76904e-07	0.304663	-2.92725e-05	0.000159046	0.85	0.00305036	25.215
genus.Adlercreutzia	TB	rs80078995	A	T	0.1342	-0.11324	0.0232586	1.57358e-06	0.119956	-0.000172127	0.000223975	0.44	0.00297987	24.6305
genus.Adlercreutzia	TB	rs9490822	C	T	0.4473	-0.0734512	0.0155789	2.54421e-06	0.460412	-6.58608e-05	0.000147161	0.65	0.00266757	22.0423
genus.Adlercreutzia	TB	rs9915817	T	C	0.329	0.0749219	0.016833	8.21673e-06	0.31861	-0.00020549	0.000156921	0.19	0.00247837	20.475
genus.Akkermansia	TB	rs11184341	G	C	0.2783	0.0655855	0.0142236	4.06353e-06	0.295113	-0.000212502	0.000163664	0.19	0.00589154	70.2936
genus.Akkermansia	TB	rs111862613	T	C	0.166	0.0911199	0.0196748	3.39236e-06	0.170314	6.28926e-05	0.000197055	0.75	0.004355	50.8176
genus.Akkermansia	TB	rs117107102	A	G	0.0447	0.204406	0.0431629	3.01139e-06	0.040775	0.000564259	0.000372064	0.13	0.00463624	23.1587
genus.Akkermansia	TB	rs11729256	T	C	0.2386	0.0750473	0.0150184	6.58393e-07	0.25924	0.000216896	0.00016672	0.19	0.00558291	66.5738
genus.Akkermansia	TB	rs12908520	G	A	0.4563	0.061772	0.0130954	2.26482e-06	0.425178	-0.00014487	0.000147792	0.33	0.00639642	76.3499
genus.Akkermansia	TB	rs2602429	C	T	0.2217	0.0745352	0.0156201	2.71569e-06	0.228685	0.000198156	0.000176484	0.26	0.00544711	64.009
genus.Akkermansia	TB	rs4242783	G	A	0.2873	0.0685454	0.0147701	2.99799e-06	0.260834	3.27591e-05	0.000165793	0.84	0.0057588	67.6929
genus.Akkermansia	TB	rs4936098	A	G	0.34	0.0649225	0.0135934	1.10359e-06	0.369811	2.61595e-05	0.000151803	0.86	0.00616611	73.5528
genus.Akkermansia	TB	rs61779207	G	A	0.1779	-0.0760539	0.0167769	6.32116e-06	0.181863	2.76405e-05	0.000189286	0.88	0.00511654	59.5954
genus.Akkermansia	TB	rs74542928	T	C	0.0785	0.112623	0.0236434	1.4802e-06	0.097287	0.000237918	0.000244849	0.33	0.00375712	42.2875
genus.Akkermansia	TB	rs9349825	A	G	0.2793	-0.0703407	0.0147133	2.59886e-06	0.263835	-0.000227066	0.00016614	0.17	0.00569945	67.9543
genus.Akkermansia	TB	rs941682	G	A	0.3111	-0.0632957	0.0143777	9.17126e-06	0.282236	-0.000194965	0.000163587	0.23	0.00585577	69.5405
genus.Alistipes	TB	rs1107244	G	A	0.0785	0.0758558	0.0171182	3.59059e-06	0.097237	-0.000199219	0.000248425	0.42	0.00331363	58.4106
genus.Alistipes	TB	rs11769002	G	A	0.4006	-0.0528793	0.0109389	1.44962e-06	0.394262	4.82983e-06	0.000149511	0.97	0.00517581	91.4069
genus.Alistipes	TB	rs11958296	A	G	0.0706	-0.0981222	0.0218272	9.29574e-06	0.075569	-0.000385221	0.000277595	0.17	0.00281765	45.8087
genus.Alistipes	TB	rs12990744	C	T	0.1233	-0.0776618	0.0172986	8.20725e-06	0.122551	0.00025411	0.000230256	0.27	0.00345087	57.8014
genus.Alistipes	TB	rs1689282	A	C	0.34	-0.0520061	0.0113942	5.27578e-06	0.354579	-5.36191e-05	0.000155472	0.73	0.00510916	87.7537
genus.Alistipes	TB	rs2290844	C	T	0.1133	0.0813969	0.0191632	9.10135e-06	0.080675	0.000222636	0.000267864	0.41	0.00296107	52.1775
genus.Alistipes	TB	rs2450745	A	C	0.0825	-0.080524	0.0184702	7.11836e-06	0.096003	-2.56286e-05	0.000249713	0.92	0.00307182	54.1352
genus.Alistipes	TB	rs2875322	T	C	0.2068	-0.0580945	0.0131432	8.77703e-06	0.206388	1.97622e-05	0.000181423	0.91	0.004339	76.076
genus.Alistipes	TB	rs34417064	A	G	0.5119	-0.048202	0.0106868	7.00749e-06	0.503651	-5.38063e-06	0.00014539	0.97	0.00529751	93.5623
genus.Alistipes	TB	rs4810359	A	G	0.1471	-0.0652428	0.0146155	7.49669e-06	0.158538	0.00020389	0.000200331	0.31	0.00392129	68.4125
genus.Alistipes	TB	rs62576416	T	C	0.3976	0.0492647	0.0109733	7.50368e-06	0.396749	-0.000123201	0.000149736	0.41	0.0051617	91.1201
genus.Alistipes	TB	rs67281112	G	C	0.2167	0.0634575	0.0137846	3.91578e-06	0.22011	-0.00012654	0.000175129	0.47	0.00422692	72.5363
genus.Alistipes	TB	rs67705352	T	G	0.3738	-0.0532404	0.0110864	1.65123e-06	0.367925	-2.4012e-05	0.000151878	0.87	0.00510843	90.1903
genus.Alistipes	TB	rs7129639	C	A	0.4016	-0.0524955	0.0109584	1.78422e-06	0.383564	0.000102382	0.000150202	0.5	0.00516663	91.244
genus.Alistipes	TB	rs8130320	A	G	0.4821	-0.049002	0.010717	4.83612e-06	0.43672	0.000202643	0.000146217	0.17	0.00528238	93.299
genus.Allisonella	TB	rs1901739	T	G	0.495	0.115769	0.0248626	3.58801e-06	0.464744	0.000110437	0.000146396	0.45	0.0067005	21.6537
genus.Allisonella	TB	rs35110698	T	C	0.1491	-0.146322	0.0320852	5.72322e-06	0.163463	1.18428e-05	0.000197618	0.95	0.00543257	17.5338
genus.Allisonella	TB	rs35778461	C	T	0.1918	0.146679	0.0297186	1.2063e-06	0.197806	0.000287897	0.000182878	0.12	0.00667009	21.5548
genus.Allisonella	TB	rs594561	C	T	0.4414	0.112231	0.0251681	9.41103e-06	0.442525	0.00012307	0.000146578	0.4	0.00621135	20.063
genus.Allisonella	TB	rs602075	A	G	0.2306	0.168974	0.0296976	3.56575e-08	0.25471	5.46917e-05	0.000167726	0.74	0.0101317	32.8557
genus.Allisonella	TB	rs6742198	G	A	0.1958	0.149152	0.0316484	3.34514e-06	0.199783	-4.76398e-05	0.000181797	0.79	0.00700591	22.436
genus.Allisonella	TB	rs685403	G	C	0.1083	-0.175203	0.0404474	4.88394e-06	0.089639	-0.000428848	0.000255468	0.093	0.00592873	19.1447
genus.Allisonella	TB	rs76904847	G	A	0.1899	0.148523	0.0334857	6.08751e-06	0.186024	0.000189956	0.000192347	0.32	0.00678709	21.7304
genus.Allisonella	TB	rs7898615	T	G	0.1153	0.167966	0.0373586	8.87277e-06	0.129461	0.000160161	0.000216656	0.46	0.00575572	18.5828
genus.Alloprevotella	TB	rs12675596	G	T	0.2445	0.145669	0.0290678	9.63726e-07	0.2524	-1.01658e-05	0.00016797	0.95	0.0078393	23.7511
genus.Alloprevotella	TB	rs17380632	A	T	0.3032	0.125564	0.0280409	9.27121e-06	0.28473	-2.7187e-05	0.000160881	0.87	0.00666187	20.1666
genus.Alloprevotella	TB	rs2154444	T	G	0.2227	0.138234	0.0308961	8.36755e-06	0.196956	-4.52498e-05	0.000183371	0.8	0.00661562	20.0257
genus.Alloprevotella	TB	rs34619204	G	A	0.1998	-0.156037	0.0344392	8.8419e-06	0.200114	-0.000328939	0.000183823	0.074	0.00778536	23.5472
genus.Alloprevotella	TB	rs4364940	A	G	0.2793	0.126418	0.0282207	8.58353e-06	0.27361	0.000176221	0.000163994	0.28	0.00643386	19.4654
genus.Alloprevotella	TB	rs4680035	A	G	0.5457	-0.119599	0.0259446	4.99052e-06	0.532422	0.000157475	0.000146487	0.28	0.00709227	21.4645
genus.Alloprevotella	TB	rs58212166	A	G	0.1332	-0.161506	0.0359102	7.93614e-06	0.145039	3.99802e-05	0.000208191	0.85	0.00602323	18.1974
genus.Anaerofilum	TB	rs10794359	T	C	0.4871	-0.0953524	0.02006	2.23496e-06	0.45586	-2.50317e-05	0.000149118	0.87	0.00988342	49.8305
genus.Anaerofilum	TB	rs1563175	A	C	0.4443	0.0923834	0.0202157	5.53848e-06	0.418686	-0.000106451	0.000147861	0.47	0.00969842	49.4469
genus.Anaerofilum	TB	rs17012738	T	G	0.4076	0.0903417	0.0200239	7.24168e-06	0.430325	-5.52167e-05	0.000147028	0.71	0.00979039	49.9204
genus.Anaerofilum	TB	rs17096874	C	T	0.1809	-0.126337	0.0268919	2.8603e-06	0.166403	-0.000580267	0.000195574	0.003	0.00730829	37.1712
genus.Anaerofilum	TB	rs17105491	G	C	0.0596	-0.193107	0.0411187	1.56819e-06	0.062326	-1.48035e-05	0.000302788	0.96	0.00498325	24.3098
genus.Anaerofilum	TB	rs356049	G	A	0.1859	0.132603	0.0289802	6.55844e-06	0.154559	-0.000177651	0.000211705	0.4	0.00686214	34.4925
genus.Anaerofilum	TB	rs4244069	G	A	0.1133	-0.146775	0.0326594	9.81202e-06	0.10844	-0.000334975	0.000234905	0.15	0.00605045	30.6069
genus.Anaerofilum	TB	rs4506496	G	A	0.337	0.10309	0.0212861	1.4866e-06	0.33675	-0.000160261	0.000154955	0.3	0.00942978	46.9599
genus.Anaerofilum	TB	rs712981	A	C	0.4185	0.10076	0.0202902	6.83115e-07	0.403814	4.59039e-05	0.000148654	0.76	0.00966314	49.2652
genus.Anaerofilum	TB	rs79598899	C	T	0.0825	0.182586	0.0357284	3.74728e-07	0.08379	0.000168556	0.000270054	0.53	0.00590859	27.977
genus.Anaerofilum	TB	rs816292	T	C	0.2425	-0.113003	0.02204	2.64038e-07	0.258909	7.43186e-05	0.00016709	0.66	0.00896259	45.3539
genus.Anaerofilum	TB	rs9299345	T	C	0.1173	-0.1364	0.0302372	8.04309e-06	0.133896	-7.68182e-05	0.000214395	0.72	0.006505	33.0588
genus.Anaerostipes	TB	rs10502061	A	G	0.0944	0.0835752	0.0192017	7.93539e-06	0.082678	-1.27489e-05	0.000265285	0.96	0.00308577	52.0726
genus.Anaerostipes	TB	rs13376554	A	T	0.0308	0.197389	0.0458642	7.72059e-06	0.039443	0.000449933	0.000407075	0.27	0.00698202	21.7894
genus.Anaerostipes	TB	rs2014785	T	C	0.3887	0.0515687	0.0112199	4.68061e-06	0.41221	0.000378914	0.000153417	0.014	0.00539053	89.1168
genus.Anaerostipes	TB	rs2396460	T	C	0.4394	-0.0512653	0.0109555	2.91088e-06	0.46145	6.9921e-05	0.000147875	0.64	0.00536826	91.2672
genus.Anaerostipes	TB	rs2804244	A	G	0.4553	-0.053089	0.0110983	2.04051e-06	0.458903	-9.95064e-05	0.000146491	0.5	0.00529523	90.0935
genus.Anaerostipes	TB	rs3900776	G	A	0.0706	-0.110013	0.0236302	2.74765e-06	0.068233	-0.000208177	0.000288726	0.47	0.00287173	42.313
genus.Anaerostipes	TB	rs60983350	G	A	0.4354	-0.0539901	0.0116575	4.42054e-06	0.39222	0.000185185	0.000167399	0.27	0.0052211	85.771
genus.Anaerostipes	TB	rs62157625	T	C	0.1133	0.088573	0.0185548	1.44909e-06	0.110462	0.000415884	0.000234755	0.076	0.00352969	53.8874
genus.Anaerostipes	TB	rs62215703	G	A	0.2197	0.0644965	0.0136702	1.9777e-06	0.200717	5.51003e-05	0.000182344	0.76	0.00468227	73.1424
genus.Anaerostipes	TB	rs6474958	A	G	0.4026	-0.0500065	0.0112001	6.74483e-06	0.415633	-0.000114711	0.000147917	0.44	0.00524981	89.2745
genus.Anaerostipes	TB	rs6726833	C	A	0.0944	-0.0877497	0.0189408	3.32217e-06	0.085507	-0.000222607	0.000267436	0.41	0.00310989	52.7898
genus.Anaerostipes	TB	rs6854026	T	C	0.5119	-0.0508482	0.0109075	3.19578e-06	0.516932	-1.93868e-05	0.000145819	0.89	0.00538892	91.6692
genus.Anaerostipes	TB	rs7193624	C	T	0.1491	0.0750642	0.0150723	5.35482e-07	0.157116	-0.000238282	0.000201183	0.24	0.0039045	66.3388
genus.Anaerostipes	TB	rs7823228	G	C	0.2157	-0.0621085	0.0136614	5.84203e-06	0.218788	0.00012691	0.00017979	0.48	0.00443141	73.19
genus.Anaerostipes	TB	rs78735375	A	C	0.0527	-0.137429	0.0305304	5.33384e-06	0.055738	0.000435486	0.000316981	0.17	0.00315164	32.7479
genus.Anaerotruncus	TB	rs10150232	A	G	0.2535	0.0567088	0.0124877	6.67667e-06	0.287588	5.08642e-05	0.000161201	0.75	0.00494403	80.0688
genus.Anaerotruncus	TB	rs11018566	A	G	0.0517	-0.156465	0.0366032	6.13709e-06	0.048411	0.000467151	0.000341427	0.17	0.00433285	27.3113
genus.Anaerotruncus	TB	rs115414803	A	C	0.0586	-0.144356	0.0317524	6.83473e-06	0.047751	0.000197825	0.000348007	0.57	0.00338478	31.4869
genus.Anaerotruncus	TB	rs12056802	C	G	0.0825	0.0774194	0.0177178	6.12679e-06	0.091194	2.89662e-06	0.000253634	0.99	0.00351294	56.4334
genus.Anaerotruncus	TB	rs1272208	G	T	0.2803	-0.0611743	0.0129831	4.27982e-06	0.244068	9.96936e-05	0.000171962	0.56	0.00475628	77.0138
genus.Anaerotruncus	TB	rs1431492	C	T	0.1829	-0.0654996	0.0146188	7.35565e-06	0.168571	-9.80202e-05	0.000194641	0.61	0.00411375	68.3968
genus.Anaerotruncus	TB	rs17734739	T	C	0.1899	0.0660052	0.014908	7.42772e-06	0.175986	0.000293043	0.000191192	0.13	0.00419393	67.0695
genus.Anaerotruncus	TB	rs2704155	T	A	0.0348	-0.106235	0.0234815	5.4183e-06	0.0390163	8.43525e-06	0.000379167	0.98	0.00341745	42.5799
genus.Anaerotruncus	TB	rs34449434	A	C	0.4563	-0.0497004	0.0113402	9.85065e-06	0.438583	-0.000110564	0.000157829	0.48	0.00544158	88.1708
genus.Anaerotruncus	TB	rs4669806	G	T	0.2495	0.0576389	0.0122994	2.4206e-06	0.27118	5.13358e-05	0.000163769	0.75	0.00488396	81.2949
genus.Anaerotruncus	TB	rs6494922	A	G	0.0726	0.0903106	0.0202257	6.62362e-06	0.086099	0.000168956	0.000262641	0.52	0.00306781	49.436
genus.Anaerotruncus	TB	rs6563550	T	C	0.0785	0.0877135	0.0176745	2.34517e-07	0.097003	-0.000198855	0.000248536	0.42	0.00340373	56.5719
genus.Anaerotruncus	TB	rs7155595	C	A	0.3091	0.0539336	0.0118903	7.54982e-06	0.320796	-1.37768e-05	0.000156363	0.93	0.0050551	84.0921
genus.Anaerotruncus	TB	rs7675045	A	T	0.4722	-0.0497815	0.0110573	6.91883e-06	0.448539	7.08349e-05	0.000146749	0.63	0.00542959	90.4267
genus.Anaerotruncus	TB	rs8005030	C	T	0.3022	0.0554447	0.0117854	2.28298e-06	0.318783	-7.05253e-06	0.000156635	0.96	0.00510138	84.8403
genus.Anaerotruncus	TB	rs9347879	T	C	0.4602	0.050618	0.011049	4.22333e-06	0.461501	0.000114425	0.000145888	0.43	0.00543367	90.495
genus.Bacteroides	TB	rs11585893	A	G	0.1481	-0.0740746	0.0147633	1.79511e-06	0.150092	0.000436135	0.000209198	0.037	0.00138456	24.7057
genus.Bacteroides	TB	rs13207588	A	G	0.2326	-0.059205	0.0131195	7.48504e-06	0.226764	-4.2251e-05	0.000180903	0.82	0.00125135	22.1829
genus.Bacteroides	TB	rs1340391	T	C	0.1918	-0.0592004	0.0132244	6.7301e-06	0.1997	-0.000289227	0.000182189	0.11	0.00108654	19.9053
genus.Bacteroides	TB	rs17619981	T	G	0.0656	0.0880978	0.0187002	2.68683e-06	0.097808	0.000145423	0.000244924	0.55	0.000951473	15.0466
genus.Bacteroides	TB	rs2023437	T	C	0.1243	-0.0782325	0.0167634	5.01824e-06	0.113362	0.000104799	0.000230414	0.65	0.00133239	23.3239
genus.Bacteroides	TB	rs2366421	T	A	0.2336	-0.0528153	0.0117124	7.64945e-06	0.27002	-0.000239925	0.000163805	0.14	0.000998797	18.2933
genus.Bacteroides	TB	rs28757219	T	A	0.1521	0.0818398	0.0170319	1.2942e-06	0.151731	-0.000136563	0.000206547	0.51	0.00172756	25.6658
genus.Bacteroides	TB	rs495004	C	G	0.2097	-0.0607475	0.0129865	3.42092e-06	0.198927	-9.59404e-05	0.000182318	0.6	0.00122314	21.6823
genus.Bacteroides	TB	rs66474973	G	T	0.1153	0.0812515	0.0164479	6.80966e-07	0.11995	3.72208e-05	0.000224526	0.87	0.00134685	23.4708
genus.Bacteroides	TB	rs66710942	C	T	0.4155	0.0488038	0.0107412	5.86259e-06	0.417124	0.000108556	0.000148698	0.47	0.00115689	20.6385
genus.Bacteroides	TB	rs6795673	C	T	0.4115	0.0538565	0.0105251	3.37909e-07	0.444441	0.000171792	0.000146527	0.24	0.00140483	25.7431
genus.Bacteroides	TB	rs9507307	C	T	0.1899	0.0604456	0.0129128	2.1271e-06	0.194129	-0.000222966	0.000184607	0.23	0.00112415	20.4623
genus.Barnesiella	TB	rs11155559	T	C	0.0954	0.0956023	0.0212961	8.91914e-06	0.08894	-0.000282863	0.000257364	0.27	0.00349644	46.95
genus.Barnesiella	TB	rs113258194	A	G	0.1024	0.098992	0.0214121	7.31119e-06	0.08418	9.03063e-05	0.000264056	0.73	0.00333788	46.6959
genus.Barnesiella	TB	rs12909713	C	T	0.4692	-0.0550716	0.0120039	4.94527e-06	0.427597	-0.000183544	0.000146985	0.21	0.00583038	83.2946
genus.Barnesiella	TB	rs13242616	T	C	0.3698	-0.0583747	0.0123176	2.29017e-06	0.404345	8.58786e-05	0.000154817	0.58	0.00578809	81.1732
genus.Barnesiella	TB	rs199035	G	A	0.5089	0.0559495	0.0119716	3.00294e-06	0.525529	9.36637e-05	0.000146417	0.52	0.00595439	83.5193
genus.Barnesiella	TB	rs2057922	G	C	0.1064	0.0915241	0.0194623	3.82634e-06	0.0989335	0.000321644	0.000243771	0.19	0.00360334	51.3742
genus.Barnesiella	TB	rs2276875	A	G	0.2545	-0.0697176	0.0139537	4.65027e-07	0.25232	-0.000238027	0.000170506	0.16	0.00513192	71.6552
genus.Barnesiella	TB	rs2428166	G	A	0.0487	-0.165859	0.0337309	8.50874e-07	0.05485	0.000272453	0.000322946	0.4	0.00365074	29.6391
genus.Barnesiella	TB	rs28418786	C	G	0.1561	-0.0791324	0.0174957	6.47627e-06	0.137132	0.000344843	0.000212358	0.1	0.00415531	57.1486
genus.Barnesiella	TB	rs28479800	A	T	0.0974	-0.09152	0.0210002	7.93418e-06	0.104198	-0.000162368	0.000243093	0.5	0.00382582	47.6108
genus.Barnesiella	TB	rs35177866	A	G	0.1243	0.0917125	0.0190133	2.94763e-06	0.128024	-6.98805e-05	0.000230412	0.76	0.00391137	52.5868
genus.Barnesiella	TB	rs60316894	C	T	0.0596	-0.121478	0.025184	1.19064e-06	0.0603	4.21513e-05	0.000308196	0.89	0.0031127	39.7015
genus.Barnesiella	TB	rs62251337	A	G	0.1581	-0.0690763	0.0149374	4.24161e-06	0.218382	0.00018831	0.000175943	0.28	0.00477778	66.9364
genus.Barnesiella	TB	rs72684847	T	C	0.0656	-0.114369	0.0253873	6.76169e-06	0.059545	0.000306441	0.000311201	0.32	0.00302454	39.3837
genus.Barnesiella	TB	rs76181748	C	T	0.1441	-0.0778559	0.017164	6.7766e-06	0.137886	0.000235612	0.000212301	0.27	0.00408587	58.2533
genus.Barnesiella	TB	rs77455852	T	G	0.1213	-0.0891491	0.0195601	3.16354e-06	0.117846	-3.35987e-05	0.000225319	0.88	0.00380246	51.117
genus.Barnesiella	TB	rs79795328	A	G	0.1252	-0.0818645	0.0176441	4.23302e-06	0.131733	3.4649e-05	0.000215487	0.87	0.00413283	56.668
genus.Bifidobacterium	TB	rs10841473	G	C	0.2704	-0.0624207	0.0129438	1.64522e-06	0.262325	-0.000304449	0.000165958	0.067	0.00520099	77.2463
genus.Bifidobacterium	TB	rs12022129	G	A	0.2207	0.0619356	0.0138937	7.99643e-06	0.209885	-0.000218546	0.000179729	0.22	0.00484745	71.9651
genus.Bifidobacterium	TB	rs2491158	G	A	0.1819	0.0712624	0.015983	8.04716e-06	0.181052	5.34646e-05	0.0001886	0.78	0.00444252	62.5575
genus.Bifidobacterium	TB	rs2686790	T	C	0.1153	0.070741	0.0157926	7.49893e-06	0.157164	-5.54559e-05	0.000202775	0.78	0.00426652	63.3122
genus.Bifidobacterium	TB	rs4567981	T	A	0.4394	0.0562084	0.0117923	1.92831e-06	0.425164	-4.70159e-05	0.000148307	0.75	0.00574891	84.7895
genus.Bifidobacterium	TB	rs540489	T	G	0.2336	-0.0637641	0.0138746	5.19458e-06	0.233236	0.000108554	0.00017366	0.53	0.00492543	72.0643
genus.Bifidobacterium	TB	rs55888705	A	G	0.3867	0.0546319	0.0121139	6.67019e-06	0.361588	-3.94727e-06	0.000151584	0.98	0.00555535	82.5389
genus.Bifidobacterium	TB	rs56108664	T	C	0.1849	0.0729971	0.0157926	2.4402e-06	0.192648	-2.7966e-05	0.000184891	0.88	0.00452961	63.3117
genus.Bifidobacterium	TB	rs5746486	T	C	0.3539	-0.0536216	0.0120801	8.99955e-06	0.364965	1.64307e-06	0.000151625	0.99	0.00557044	82.7699
genus.Bifidobacterium	TB	rs62181700	G	A	0.2813	-0.0624643	0.0131205	2.17246e-06	0.281275	0.000100034	0.00016235	0.54	0.00513235	76.2061
genus.Bifidobacterium	TB	rs7322849	T	C	0.0964	0.112428	0.0201813	1.08368e-08	0.08721	0.000368193	0.000308218	0.23	0.00334181	49.5442
genus.Bifidobacterium	TB	rs73797465	T	G	0.0865	-0.0953566	0.0209237	4.38162e-06	0.073222	-0.0001597	0.000288901	0.58	0.00324816	47.7863
genus.Bifidobacterium	TB	rs75344046	C	T	0.0497	0.232354	0.0505979	4.86354e-06	0.039786	9.5392e-05	0.000375359	0.8	0.0050993	19.7534
genus.Bifidobacterium	TB	rs76671854	C	G	0.1252	-0.0846055	0.0184003	3.9567e-06	0.124958	0.000340037	0.000219899	0.12	0.00392103	54.339
genus.Bifidobacterium	TB	rs857444	C	T	0.3608	0.0558234	0.0121219	3.57097e-06	0.370367	-9.50826e-05	0.000152991	0.53	0.00555168	82.484
genus.Bilophila	TB	rs11069458	T	C	0.1899	-0.0680947	0.015503	7.71547e-06	0.17915	5.11235e-05	0.00019226	0.79	0.00499235	64.4936
genus.Bilophila	TB	rs116261629	G	C	0.0716	0.128112	0.0261358	8.62329e-07	0.065327	0.00026748	0.0003005	0.37	0.00338172	38.2549
genus.Bilophila	TB	rs1241171	G	A	0.2157	-0.0692654	0.0150148	4.24037e-06	0.213871	-0.000182023	0.000177559	0.31	0.00515383	66.5905
genus.Bilophila	TB	rs1571225	C	T	0.1491	0.0826826	0.0170621	1.12289e-06	0.147413	7.17496e-05	0.000206106	0.73	0.00453892	58.6002
genus.Bilophila	TB	rs1917709	A	T	0.0537	0.118509	0.026742	7.36957e-06	0.065664	-0.000456252	0.000294339	0.12	0.00342333	37.3875
genus.Bilophila	TB	rs1969927	G	A	0.3797	0.0564589	0.0126935	9.0722e-06	0.415281	-6.41575e-05	0.00014804	0.66	0.00612803	78.7683
genus.Bilophila	TB	rs2713349	A	T	0.2545	0.0617228	0.0140174	8.63249e-06	0.276211	-0.000142209	0.000164446	0.39	0.0055198	71.3287
genus.Bilophila	TB	rs2728491	G	T	0.3101	-0.0627416	0.0139456	6.33255e-06	0.271403	-6.37239e-05	0.000163802	0.7	0.00554677	71.6958
genus.Bilophila	TB	rs3827020	C	T	0.1899	0.0766479	0.0160642	1.78875e-06	0.179486	0.0002867	0.000194529	0.14	0.00490535	62.2403
genus.Bilophila	TB	rs4798126	G	A	0.1501	0.073288	0.016799	7.14662e-06	0.155489	-7.93274e-05	0.00020218	0.69	0.00463735	59.5181
genus.Bilophila	TB	rs542415	T	C	0.34	-0.0613623	0.0133436	4.70948e-06	0.337347	-8.12074e-05	0.000154733	0.6	0.00583121	74.9306
genus.Bilophila	TB	rs60178956	G	A	0.2346	-0.0624818	0.0141485	8.05619e-06	0.265169	9.49047e-05	0.000167259	0.57	0.0055013	70.6678
genus.Bilophila	TB	rs6793291	C	A	0.0924	0.112729	0.0241633	3.1132e-06	0.0947534	-0.000166862	0.000250851	0.51	0.00373095	41.3776
genus.Bilophila	TB	rs72676854	T	C	0.0656	0.123209	0.026882	5.62268e-06	0.067475	0.000369387	0.000302462	0.22	0.00319222	37.1932
genus.Bilophila	TB	rs7802841	C	A	0.3509	0.0670097	0.0137701	1.76952e-06	0.307508	-3.67021e-05	0.000157397	0.82	0.0056171	72.61
genus.Bilophila	TB	rs8013541	A	T	0.4235	-0.0571991	0.0125673	5.47538e-06	0.450585	1.92522e-05	0.000147622	0.9	0.00615138	79.5593
genus.Bilophila	TB	rs9899990	A	G	0.0656	-0.102702	0.0233878	9.06691e-06	0.084605	-0.000366208	0.000265598	0.17	0.0035247	42.7502
genus.Blautia	TB	rs11149971	C	T	0.0537	0.117605	0.02339	1.03934e-06	0.0597755	-0.00021141	0.000309151	0.49	0.00262327	42.7481
genus.Blautia	TB	rs113271346	C	T	0.1183	0.0782682	0.0172116	6.85386e-06	0.103627	0.000296553	0.000240404	0.22	0.00331563	58.0935
genus.Blautia	TB	rs115043014	G	A	0.0437	-0.206605	0.043992	5.186e-06	0.046554	0.000482863	0.000353079	0.17	0.00461577	22.7221
genus.Blautia	TB	rs117001700	T	C	0.0437	0.196414	0.0441122	8.83912e-06	0.050254	-0.000797618	0.000332574	0.016	0.0045451	22.6603
genus.Blautia	TB	rs12453000	C	T	0.2197	0.0625335	0.0129987	1.26117e-06	0.223493	-5.72517e-05	0.000177715	0.75	0.00429974	76.9221
genus.Blautia	TB	rs16892041	T	C	0.171	-0.0622605	0.0141804	8.82028e-06	0.161845	-0.000129281	0.000199113	0.52	0.00384377	70.5122
genus.Blautia	TB	rs2788271	T	G	0.165	-0.0575596	0.0133492	7.16388e-06	0.183875	0.000187231	0.000192361	0.33	0.00408214	74.9028
genus.Blautia	TB	rs3005511	A	G	0.336	0.0501085	0.0110768	6.18905e-06	0.343885	-0.000208601	0.00015357	0.17	0.00491548	90.2692
genus.Blautia	TB	rs4926264	T	C	0.0785	0.0826207	0.0178239	5.10293e-06	0.078435	0.000118967	0.000274363	0.66	0.00306045	56.0983
genus.Blautia	TB	rs67794373	C	T	0.2137	0.0601709	0.0123443	1.00003e-06	0.222675	0.000225578	0.000175237	0.2	0.00444153	81.0003
genus.Blautia	TB	rs682885	A	G	0.4165	-0.0493376	0.0107359	4.4908e-06	0.403716	4.21247e-05	0.000148562	0.78	0.00507131	93.1354
genus.Blautia	TB	rs72973581	A	G	0.0547	0.125169	0.0265408	1.73934e-06	0.061581	0.000201068	0.000311199	0.52	0.0029432	37.6719
genus.Blautia	TB	rs7860714	A	G	0.334	-0.0502178	0.0109853	4.09147e-06	0.366575	0.000169548	0.000156521	0.28	0.00498717	91.021
genus.Butyricicoccus	TB	rs10084203	A	G	0.2416	0.0549699	0.0123563	8.58646e-06	0.253082	-8.31179e-05	0.00016722	0.62	0.00110732	18.9928
genus.Butyricicoccus	TB	rs12034718	A	G	0.165	0.0701199	0.0158213	9.57686e-06	0.145438	8.54475e-05	0.000207509	0.68	0.00135482	22.0254
genus.Butyricicoccus	TB	rs12585793	T	C	0.0527	-0.262206	0.0564729	5.79191e-06	0.045754	-0.0001363	0.000349992	0.7	0.00686458	21.6554
genus.Butyricicoccus	TB	rs2017189	G	T	0.4215	-0.0506956	0.011024	3.87256e-06	0.443288	6.90874e-05	0.000147549	0.64	0.00125335	21.498
genus.Butyricicoccus	TB	rs4962426	G	T	0.1978	0.0614216	0.0135979	7.3849e-06	0.215516	7.01705e-05	0.000176393	0.69	0.00119724	20.242
genus.Butyricicoccus	TB	rs56221232	T	C	0.1083	0.0828027	0.0167401	7.6194e-07	0.120657	0.000338845	0.000224947	0.13	0.00132424	22.7156
genus.Butyricicoccus	TB	rs62478070	T	G	0.0437	0.224039	0.0494959	5.9377e-06	0.049926	0.000111114	0.000336472	0.74	0.00419521	16.8726
genus.Butyricicoccus	TB	rs7322368	T	C	0.0845	0.0815733	0.0183167	5.5178e-06	0.0968487	0.000292385	0.000246082	0.23	0.00102954	17.6562
genus.Butyricicoccus	TB	rs75238760	T	A	0.1938	0.0619423	0.0139942	6.797e-06	0.19755	-6.10599e-05	0.000184441	0.74	0.00119895	20.4306
genus.Butyricimonas	TB	rs11228830	A	G	0.0706	0.135265	0.0298411	6.55162e-06	0.067364	-0.000118414	0.000291362	0.68	0.00372032	33.5033
genus.Butyricimonas	TB	rs113054641	G	A	0.0845	-0.144881	0.0274574	1.73694e-07	0.071456	0.000723173	0.0002836	0.011	0.00364733	36.4128
genus.Butyricimonas	TB	rs12304031	G	A	0.1292	-0.086278	0.0196846	6.70067e-06	0.132402	-0.000445373	0.000218598	0.042	0.00474386	50.7915
genus.Butyricimonas	TB	rs12458763	A	C	0.0716	0.122037	0.0269587	6.36646e-06	0.077023	-4.80671e-06	0.000274119	0.99	0.00355984	37.0867
genus.Butyricimonas	TB	rs1862649	G	A	0.0915	0.113124	0.0248176	4.76256e-06	0.095969	0.000393891	0.000250132	0.12	0.00396465	40.286
genus.Butyricimonas	TB	rs2114713	G	T	0.4513	0.062721	0.0138998	6.87713e-06	0.428025	0.000232294	0.000147954	0.12	0.00665778	71.9302
genus.Butyricimonas	TB	rs2642760	G	C	0.3767	0.0713357	0.0145396	8.5808e-07	0.363593	-0.000154782	0.000151921	0.31	0.00642617	68.7649
genus.Butyricimonas	TB	rs270727	G	C	0.3221	-0.0694173	0.0150795	5.38157e-06	0.30999	-0.000148693	0.000161163	0.36	0.00619748	66.3025
genus.Butyricimonas	TB	rs326049	C	G	0.2048	0.0759694	0.0167617	8.1865e-06	0.213044	-0.000194409	0.000179669	0.28	0.00561944	59.6484
genus.Butyricimonas	TB	rs62130338	G	A	0.2624	-0.0732608	0.0158324	3.8981e-06	0.242413	-0.000317623	0.000174591	0.069	0.00594734	63.1497
genus.Butyricimonas	TB	rs62390301	T	C	0.1829	-0.0872983	0.0174893	7.41905e-07	0.191241	-4.58782e-05	0.000184475	0.8	0.00534813	57.1671
genus.Butyricimonas	TB	rs7083431	A	C	0.3549	0.0703539	0.0144439	8.8546e-07	0.347648	0.000133683	0.000153523	0.38	0.00640681	69.2206
genus.Butyricimonas	TB	rs71428626	G	T	0.0726	-0.133188	0.0289905	4.80413e-06	0.066652	-0.000239652	0.000294481	0.42	0.00351603	34.4869
genus.Butyricimonas	TB	rs72814525	A	G	0.3231	0.0664154	0.0149766	8.24599e-06	0.311897	0.000222412	0.000157451	0.16	0.00618089	66.7583
genus.Butyricimonas	TB	rs782080	T	A	0.4066	0.0653488	0.0137973	2.23398e-06	0.426427	0.000134529	0.000148609	0.37	0.00670749	72.4642
genus.Butyricimonas	TB	rs78453362	A	G	0.0577	-0.14948	0.0327073	4.0581e-06	0.051535	0.00012915	0.000335344	0.7	0.00371156	30.5668
genus.Butyricimonas	TB	rs9657374	C	T	0.3022	0.0680719	0.0148172	4.50359e-06	0.316831	-0.000176457	0.000157893	0.26	0.00624638	67.4763
genus.Butyrivibrio.id.1993	TB	rs1007475	G	T	0.2942	0.118065	0.0261271	7.92312e-06	0.305721	-0.000152741	0.000158292	0.33	0.0108726	38.2525
genus.Butyrivibrio.id.1993	TB	rs11761679	T	C	0.1561	0.154775	0.0321539	2.20231e-06	0.167215	0.000382554	0.00019529	0.05	0.00885269	31.0825
genus.Butyrivibrio.id.1993	TB	rs142855850	A	G	0.1014	0.205013	0.0457138	6.85543e-06	0.102893	-0.000303051	0.000245733	0.22	0.0067187	21.8617
genus.Butyrivibrio.id.1993	TB	rs16934069	T	C	0.1988	-0.133784	0.0299444	8.8591e-06	0.207824	-7.44349e-05	0.000181906	0.68	0.00949972	33.3761
genus.Butyrivibrio.id.1993	TB	rs16941336	C	T	0.2644	0.127488	0.0267936	1.53182e-06	0.278505	-0.000240687	0.000164291	0.14	0.010605	37.3009
genus.Butyrivibrio.id.1993	TB	rs17163238	G	A	0.1998	0.140987	0.0309117	5.51196e-06	0.205417	9.31321e-05	0.000180004	0.6	0.00920517	32.3316
genus.Butyrivibrio.id.1993	TB	rs4537857	T	C	0.2922	-0.12459	0.0260992	1.80192e-06	0.300746	-0.000203822	0.000158769	0.2	0.0108841	38.2934
genus.Butyrivibrio.id.1993	TB	rs486484	A	G	0.4712	-0.108349	0.0240008	6.61084e-06	0.491876	-4.79999e-05	0.000145925	0.74	0.0119123	41.6412
genus.Butyrivibrio.id.1993	TB	rs4928024	A	G	0.0984	-0.17471	0.0389333	8.18641e-06	0.0936796	-0.000119775	0.000250016	0.63	0.00732458	25.6702
genus.Butyrivibrio.id.1993	TB	rs72723662	C	T	0.1004	0.224078	0.0449336	7.86241e-07	0.090449	0.000503103	0.000269626	0.062	0.00719005	22.2406
genus.Butyrivibrio.id.1993	TB	rs7412979	C	G	0.0875	0.186779	0.0389112	1.70567e-06	0.108878	-0.000108931	0.000233146	0.64	0.00733079	25.6848
genus.Butyrivibrio.id.1993	TB	rs74622183	A	G	0.0875	-0.201027	0.0428204	2.45748e-06	0.082527	0.000203047	0.000265841	0.45	0.0066698	23.3399
genus.Butyrivibrio.id.1993	TB	rs77356209	T	C	0.0477	0.216874	0.0483299	6.6643e-06	0.064825	-0.00024915	0.000299092	0.4	0.00608617	20.6789
genus.Butyrivibrio.id.1993	TB	rs7752361	A	G	0.504	-0.11923	0.0239975	7.69113e-07	0.454001	-9.14625e-05	0.000146973	0.53	0.0118294	41.6471
genus.Butyrivibrio.id.1993	TB	rs7763512	G	A	0.3827	0.119846	0.0253367	3.10655e-06	0.407485	0.000203046	0.000148091	0.17	0.0119657	39.4442
genus.Butyrivibrio.id.1993	TB	rs9349693	A	G	0.3111	0.117973	0.0259861	5.54958e-06	0.318234	-0.00016517	0.000158812	0.3	0.0109309	38.4601
genus.CandidatusSoleaferrea.id.11350	TB	rs10090365	A	G	0.5586	-0.0834413	0.0180989	4.17309e-06	0.546117	-4.58612e-05	0.000146007	0.75	0.00891126	55.234
genus.CandidatusSoleaferrea.id.11350	TB	rs10108780	A	G	0.2674	-0.092834	0.0199807	3.64079e-06	0.289602	1.47391e-05	0.000161101	0.93	0.00827376	50.0317
genus.CandidatusSoleaferrea.id.11350	TB	rs10809135	T	C	0.4911	0.0834858	0.0182426	5.47174e-06	0.516441	-0.000262518	0.000145409	0.071	0.00905489	54.7984
genus.CandidatusSoleaferrea.id.11350	TB	rs11153159	G	C	0.1292	-0.12805	0.0285446	4.41523e-06	0.114662	2.69043e-05	0.000229048	0.91	0.00570937	35.0214
genus.CandidatusSoleaferrea.id.11350	TB	rs2193878	T	A	0.0487	0.228255	0.0509241	9.45546e-06	0.055127	0.000164382	0.000322298	0.61	0.00631897	19.6243
genus.CandidatusSoleaferrea.id.11350	TB	rs36155147	C	T	0.3618	0.104966	0.0240995	5.41138e-06	0.357365	-4.90221e-05	0.000198379	0.8	0.00691635	41.4807
genus.CandidatusSoleaferrea.id.11350	TB	rs386526	C	G	0.5169	0.0818459	0.0180086	8.33076e-06	0.477259	-4.46911e-05	0.000143413	0.76	0.00895697	55.5109
genus.CandidatusSoleaferrea.id.11350	TB	rs4294381	T	C	0.1799	0.112197	0.023186	1.3685e-06	0.197664	-6.94732e-05	0.00018277	0.7	0.00696971	43.1154
genus.CandidatusSoleaferrea.id.11350	TB	rs4678258	T	C	0.2763	0.0986136	0.0215646	5.53183e-06	0.217845	3.07144e-05	0.000176068	0.86	0.00754342	46.357
genus.CandidatusSoleaferrea.id.11350	TB	rs6489992	A	G	0.3847	-0.0840437	0.0187031	7.88786e-06	0.372148	3.03213e-06	0.000150474	0.98	0.00863004	53.4497
genus.CandidatusSoleaferrea.id.11350	TB	rs6494306	A	G	0.1968	-0.0969304	0.0214221	5.80051e-06	0.225575	0.000245304	0.000174064	0.16	0.00753928	46.6656
genus.CandidatusSoleaferrea.id.11350	TB	rs6881988	G	C	0.4443	-0.0819131	0.018185	9.22889e-06	0.430516	7.79727e-06	0.00014791	0.96	0.00887657	54.9724
genus.CandidatusSoleaferrea.id.11350	TB	rs7400877	T	C	0.2505	-0.0951085	0.0212799	9.29448e-06	0.229731	0.000146145	0.000172704	0.4	0.00758927	46.9774
genus.CandidatusSoleaferrea.id.11350	TB	rs830149	C	G	0.0586	0.184647	0.0397237	9.58382e-06	0.057882	0.000521658	0.000317424	0.1	0.00494558	25.1639
genus.CandidatusSoleaferrea.id.11350	TB	rs9973954	A	G	0.3062	0.0892075	0.0195401	5.94796e-06	0.295728	6.01833e-06	0.00016156	0.97	0.0082594	51.16
genus.Catenibacterium.id.2153	TB	rs12404911	C	T	0.17	0.140717	0.0304142	2.79891e-06	0.191517	-9.35405e-05	0.000186022	0.62	0.00558794	18.1898
genus.Catenibacterium.id.2153	TB	rs212393	G	A	0.3101	-0.135254	0.0286209	3.62489e-06	0.316326	-0.000114168	0.000156073	0.46	0.00782739	25.5372
genus.Catenibacterium.id.2153	TB	rs73128290	A	G	0.2634	0.129726	0.0284563	4.29372e-06	0.2684	-0.000168951	0.000163833	0.3	0.0065303	21.2775
genus.Catenibacterium.id.2153	TB	rs77285108	G	A	0.1461	-0.161826	0.0353447	3.6268e-06	0.160389	7.58599e-05	0.000200804	0.71	0.00653408	21.0992
genus.Catenibacterium.id.2153	TB	rs7742829	C	T	0.4195	0.11411	0.0251099	5.60729e-06	0.408979	0.00011668	0.000148474	0.43	0.0063418	20.6594
genus.ChristensenellaceaeR.7group.id.11283	TB	rs10461257	A	G	0.2853	-0.0551969	0.0122069	6.50746e-06	0.282559	2.31641e-05	0.000171911	0.89	0.00509809	81.9105
genus.ChristensenellaceaeR.7group.id.11283	TB	rs17081797	A	G	0.0686	-0.0904325	0.0204253	3.34031e-06	0.076584	-4.02486e-05	0.000273581	0.88	0.00299023	48.9529
genus.ChristensenellaceaeR.7group.id.11283	TB	rs60954665	T	G	0.5099	0.049815	0.0110787	7.13177e-06	0.466925	0.00015014	0.000146024	0.3	0.00549906	90.252
genus.ChristensenellaceaeR.7group.id.11283	TB	rs62132810	A	G	0.1083	-0.0828853	0.0179623	5.66711e-06	0.110914	-0.000114532	0.000239809	0.63	0.00368162	55.6649
genus.ChristensenellaceaeR.7group.id.11283	TB	rs62190261	A	C	0.0905	0.0958394	0.0214723	8.74023e-06	0.070884	-0.000199061	0.000284667	0.48	0.00303981	46.5656
genus.ChristensenellaceaeR.7group.id.11283	TB	rs62467127	C	T	0.0447	0.114108	0.0251983	3.25362e-06	0.055074	0.00012277	0.000317943	0.7	0.00311045	39.679
genus.ChristensenellaceaeR.7group.id.11283	TB	rs73952017	C	T	0.0875	-0.0862164	0.0194354	8.45769e-06	0.096536	4.79531e-05	0.000249134	0.85	0.00335732	51.4458
genus.ChristensenellaceaeR.7group.id.11283	TB	rs78521377	C	T	0.0527	0.124992	0.0274797	5.60674e-06	0.049953	-1.58189e-05	0.000334271	0.96	0.00287868	36.3847
genus.ChristensenellaceaeR.7group.id.11283	TB	rs79150079	C	A	0.0716	0.121547	0.0270977	9.41804e-06	0.057235	5.12008e-05	0.000314828	0.87	0.00306739	36.8973
genus.ChristensenellaceaeR.7group.id.11283	TB	rs892686	A	G	0.4513	0.0514099	0.011136	3.96861e-06	0.477474	-0.000174515	0.000146794	0.23	0.00547062	89.788
genus.ChristensenellaceaeR.7group.id.11283	TB	rs999354	T	A	0.325	0.0580248	0.0117185	7.00695e-07	0.341734	5.7163e-05	0.000155075	0.71	0.0052004	85.3246
genus.Clostridiumsensustricto1.id.1873	TB	rs11264403	G	A	0.0398	-0.139062	0.0334454	7.75544e-06	0.051726	0.000219668	0.000338417	0.52	0.00147805	10.7806
genus.Clostridiumsensustricto1.id.1873	TB	rs115807074	A	G	0.0497	-0.22736	0.0492575	4.31688e-06	0.047029	1.34825e-05	0.000346204	0.97	0.00488286	20.7411
genus.Clostridiumsensustricto1.id.1873	TB	rs11586026	A	T	0.0636	0.110967	0.0250498	8.84988e-06	0.067705	-0.000419215	0.000291309	0.15	0.00146668	19.2314
genus.Clostridiumsensustricto1.id.1873	TB	rs116847295	C	T	0.0755	0.110021	0.0246032	4.58118e-06	0.05952	-0.000161616	0.000309936	0.6	0.00168981	21.849
genus.Clostridiumsensustricto1.id.1873	TB	rs12341505	G	A	0.1113	0.0810718	0.0180121	4.82174e-06	0.141403	0.000195159	0.000208501	0.35	0.00130023	18.3779
genus.Clostridiumsensustricto1.id.1873	TB	rs12490337	C	G	0.2455	-0.0616879	0.0137581	7.49465e-06	0.242679	-0.000105076	0.000169687	0.54	0.00140974	19.9323
genus.Clostridiumsensustricto1.id.1873	TB	rs2795528	G	A	0.0487	-0.184315	0.0392204	2.7204e-06	0.055872	-7.30337e-06	0.000315364	0.98	0.00314772	20.0954
genus.Clostridiumsensustricto1.id.1873	TB	rs2817172	C	T	0.4125	0.058139	0.0124492	2.76655e-06	0.385651	0.000281065	0.000151822	0.064	0.00163831	22.4095
genus.Clostridiumsensustricto1.id.1873	TB	rs550843	T	C	0.1491	-0.0783246	0.0169209	2.05071e-06	0.127704	0.000168071	0.000221425	0.45	0.00155662	21.9826
genus.Collinsella.id.815	TB	rs10890671	T	C	0.5268	-0.0537401	0.0118848	6.52136e-06	0.492327	-0.000105879	0.000145591	0.47	0.00143985	20.6657
genus.Collinsella.id.815	TB	rs11597285	G	T	0.4245	-0.0537947	0.0120548	9.37615e-06	0.426975	2.70525e-05	0.000147217	0.85	0.00141394	20.2933
genus.Collinsella.id.815	TB	rs12921100	A	T	0.3171	0.0563759	0.0127019	8.2257e-06	0.303444	-0.000241096	0.000159212	0.13	0.00137648	19.7549
genus.Collinsella.id.815	TB	rs1496626	T	C	0.1541	-0.0722307	0.01616	6.78175e-06	0.150999	0.000198698	0.000210106	0.34	0.00136018	19.5206
genus.Collinsella.id.815	TB	rs149807560	C	A	0.0895	-0.104264	0.0235841	7.0987e-06	0.078817	-0.00040833	0.000270755	0.13	0.00177175	23.9097
genus.Collinsella.id.815	TB	rs2103510	G	A	0.1312	0.0786551	0.0168217	2.42474e-06	0.139508	-3.87976e-05	0.000210962	0.85	0.00141038	20.2422
genus.Collinsella.id.815	TB	rs2671662	C	G	0.4682	-0.0567751	0.011945	2.2204e-06	0.461269	2.18347e-05	0.000148266	0.88	0.00160519	23.0425
genus.Collinsella.id.815	TB	rs59414781	C	G	0.1799	0.0668866	0.0149773	9.14723e-06	0.194645	0.000265207	0.000183643	0.15	0.0013201	18.9446
genus.Collinsella.id.815	TB	rs62448871	C	A	0.4612	-0.0540309	0.0120324	6.78253e-06	0.422461	0.000117412	0.000147001	0.42	0.00145088	20.8242
genus.Collinsella.id.815	TB	rs73052258	G	A	0.0964	0.0930178	0.0202658	1.7158e-06	0.10631	0.000101119	0.0002384	0.67	0.00150735	21.636
genus.Collinsella.id.815	TB	rs75672793	A	G	0.0706	-0.108908	0.0240522	6.13549e-06	0.076429	-0.000217771	0.000276345	0.43	0.00155653	19.6413
genus.Collinsella.id.815	TB	rs9541268	C	A	0.0964	0.09597	0.0197312	8.79419e-07	0.115924	1.35987e-06	0.000227081	1	0.00160455	20.7513
genus.Coprobacter.id.949	TB	rs11532348	C	T	0.1829	-0.103931	0.0226826	5.71184e-06	0.204577	0.000115618	0.000182358	0.53	0.00687984	44.0727
genus.Coprobacter.id.949	TB	rs12684609	T	C	0.1978	0.100827	0.0220366	6.10177e-06	0.193655	-6.18457e-05	0.000186235	0.74	0.00708009	45.3647
genus.Coprobacter.id.949	TB	rs12996055	A	C	0.1918	0.0921817	0.0209405	8.07639e-06	0.253767	-5.4922e-05	0.000174929	0.75	0.0072161	47.7398
genus.Coprobacter.id.949	TB	rs143662916	C	T	0.0577	0.253264	0.0540141	3.07252e-06	0.056871	0.000388511	0.000317459	0.22	0.00596924	18.5017
genus.Coprobacter.id.949	TB	rs189356	G	A	0.5219	0.0781125	0.0171916	6.26291e-06	0.500205	0.000202258	0.000146037	0.17	0.00852755	58.1506
genus.Coprobacter.id.949	TB	rs213863	C	T	0.3091	-0.0887412	0.0188377	2.34883e-06	0.284686	0.000310514	0.000161549	0.055	0.0077484	53.0693
genus.Coprobacter.id.949	TB	rs28402691	T	C	0.167	0.110695	0.0251199	9.55668e-06	0.144953	-0.000124458	0.000206579	0.55	0.00619422	39.7966
genus.Coprobacter.id.949	TB	rs305411	A	G	0.1352	0.129218	0.0264518	1.00906e-06	0.119089	-0.000323049	0.000230382	0.16	0.00554743	37.7935
genus.Coprobacter.id.949	TB	rs3828477	G	T	0.2813	-0.091218	0.019569	2.88974e-06	0.253423	-0.000103005	0.000169284	0.54	0.007461	51.0861
genus.Coprobacter.id.949	TB	rs5011652	G	C	0.2455	0.0899597	0.020001	5.5105e-06	0.244411	-0.000200349	0.000169369	0.24	0.00731708	49.9828
genus.Coprobacter.id.949	TB	rs55672356	T	A	0.0527	-0.193354	0.0413815	2.7369e-06	0.06494	0.000289288	0.000302028	0.34	0.00490452	24.1555
genus.Coprobacter.id.949	TB	rs72821405	T	C	0.0885	-0.147365	0.0319978	4.7576e-06	0.087287	-7.19549e-05	0.000263949	0.79	0.00503397	31.242
genus.Coprobacter.id.949	TB	rs74919520	G	A	0.1282	0.125703	0.0276296	5.76326e-06	0.118491	0.000123706	0.000225436	0.58	0.00563475	36.1818
genus.Coprobacter.id.949	TB	rs76001613	C	G	0.0696	0.21591	0.0493019	9.12599e-06	0.072329	-0.000377016	0.000283459	0.18	0.00595639	20.2712
genus.Coprococcus1.id.11301	TB	rs1010560	C	A	0.2962	0.0580232	0.0122722	1.95915e-06	0.296413	-1.25832e-05	0.000159832	0.94	0.00484902	81.4756
genus.Coprococcus1.id.11301	TB	rs12794898	G	T	0.0944	0.0903299	0.0197212	4.91531e-06	0.081987	-8.00345e-05	0.000270127	0.77	0.00332794	50.7001
genus.Coprococcus1.id.11301	TB	rs12886051	G	C	0.3429	-0.0521782	0.0118051	8.00779e-06	0.326002	-4.67711e-05	0.000155867	0.76	0.00506705	84.6992
genus.Coprococcus1.id.11301	TB	rs1519491	T	C	0.4085	0.0499197	0.0113558	8.95283e-06	0.402452	-6.63484e-05	0.000149082	0.66	0.00523516	88.0504
genus.Coprococcus1.id.11301	TB	rs1576241	A	G	0.4394	-0.0510343	0.0109535	3.32862e-06	0.476576	3.56203e-05	0.000145727	0.81	0.00542769	91.2845
genus.Coprococcus1.id.11301	TB	rs1762123	C	T	0.0716	-0.0891532	0.0198554	8.01468e-06	0.061191	-0.000225564	0.000309401	0.47	0.00300245	50.3581
genus.Coprococcus1.id.11301	TB	rs2907920	A	G	0.2903	0.0561173	0.0126824	7.65327e-06	0.283966	0.000264018	0.000161715	0.1	0.00489176	78.8397
genus.Coprococcus1.id.11301	TB	rs4277593	G	A	0.4831	-0.0585649	0.0109914	1.13969e-07	0.494295	-3.42318e-05	0.00014548	0.81	0.00543428	90.9696
genus.Coprococcus1.id.11301	TB	rs56405618	A	G	0.1113	-0.08963	0.0186508	1.57195e-06	0.102999	-0.000165645	0.000241046	0.49	0.00326284	53.6104
genus.Coprococcus1.id.11301	TB	rs73031725	T	C	0.0606	0.167591	0.0355224	1.97917e-06	0.04091	-0.000394917	0.000368252	0.28	0.00389144	28.1435
genus.Coprococcus1.id.11301	TB	rs73167075	T	C	0.2396	0.0573137	0.0127573	8.56864e-06	0.233243	-1.59926e-05	0.000171989	0.93	0.0046627	78.3771
genus.Coprococcus1.id.11301	TB	rs74101919	T	C	0.1869	-0.0718989	0.0144651	1.03291e-06	0.187806	0.000205573	0.000186429	0.27	0.00411471	69.1236
genus.Coprococcus1.id.11301	TB	rs7784490	C	G	0.3887	-0.0518543	0.0113136	4.55233e-06	0.385495	4.91919e-05	0.000149985	0.74	0.00525457	88.3787
genus.Coprococcus1.id.11301	TB	rs946513	C	T	0.0547	0.205899	0.0460018	8.61855e-06	0.0606533	-0.000392151	0.000317965	0.22	0.00501837	21.7282
genus.Coprococcus2.id.11302	TB	rs10070053	A	G	0.4076	0.0594312	0.0135375	7.64883e-06	0.398982	5.4452e-06	0.000149911	0.97	0.00170572	19.5997
genus.Coprococcus2.id.11302	TB	rs12634070	T	C	0.1928	0.0736486	0.0164921	9.95104e-06	0.208411	-0.000322066	0.000180909	0.075	0.00168829	19.3721
genus.Coprococcus2.id.11302	TB	rs1958519	T	A	0.4364	0.0665288	0.0138558	1.57692e-06	0.424478	4.35123e-05	0.000147972	0.77	0.00217724	24.0171
genus.Coprococcus2.id.11302	TB	rs2482516	C	T	0.2256	0.0754415	0.0164619	4.72333e-06	0.203843	-0.000222096	0.000181704	0.22	0.00198863	22.877
genus.Coprococcus2.id.11302	TB	rs35890118	A	G	0.3171	-0.066536	0.0147661	8.25962e-06	0.284651	0.000164553	0.000161473	0.31	0.00191733	22.0455
genus.Coprococcus2.id.11302	TB	rs59936925	A	T	0.1004	0.117085	0.0233995	9.37545e-07	0.091758	0.000265266	0.000254022	0.3	0.00247638	27.1316
genus.Coprococcus2.id.11302	TB	rs61823518	A	C	0.0954	-0.0955381	0.0215724	6.68258e-06	0.103869	-0.000199002	0.000243486	0.41	0.00157539	17.3219
genus.Coprococcus2.id.11302	TB	rs6677933	C	T	0.2416	-0.0804405	0.0164216	1.18501e-06	0.219726	0.000257914	0.00017732	0.15	0.00237124	27.2889
genus.Coprococcus2.id.11302	TB	rs72680320	T	C	0.4135	-0.0649382	0.013919	2.27115e-06	0.421174	-0.000103303	0.000148392	0.49	0.00204538	22.5596
genus.Coprococcus2.id.11302	TB	rs9426473	A	G	0.2793	0.0727361	0.0161662	6.30687e-06	0.211279	0.000414273	0.000179126	0.021	0.00212988	24.5118
genus.Coprococcus3.id.11303	TB	rs10810043	A	G	0.3897	0.0515518	0.0115923	9.27424e-06	0.376029	0.000173	0.000150557	0.25	0.00126413	20.0377
genus.Coprococcus3.id.11303	TB	rs11077359	T	C	0.1998	-0.0645443	0.0148833	9.63598e-06	0.21167	-0.000236422	0.000177914	0.18	0.00133211	20.5098
genus.Coprococcus3.id.11303	TB	rs11080344	C	T	0.4742	0.0516921	0.0113054	4.78692e-06	0.465196	9.62063e-05	0.000147758	0.52	0.00133248	21.1253
genus.Coprococcus3.id.11303	TB	rs13247359	G	A	0.4801	0.051211	0.0113031	7.32611e-06	0.485424	-0.000339286	0.000145926	0.02	0.00130921	20.7532
genus.Coprococcus3.id.11303	TB	rs13394391	C	T	0.16	-0.0709302	0.0150918	2.20317e-06	0.169817	-0.00024213	0.000194723	0.21	0.00135236	21.4395
genus.Coprococcus3.id.11303	TB	rs178271	T	C	0.0527	0.145257	0.0294239	7.81088e-07	0.0601403	-0.000530238	0.000310771	0.088	0.0021067	22.7835
genus.Coprococcus3.id.11303	TB	rs4575475	G	A	0.2366	0.0619514	0.0137787	7.04284e-06	0.233053	-1.87905e-05	0.000177952	0.92	0.00138643	21.0364
genus.Coprococcus3.id.11303	TB	rs62481985	G	C	0.4364	-0.0582385	0.0115052	4.1756e-07	0.429503	-2.88609e-05	0.000148279	0.85	0.00166842	25.8537
genus.Coprococcus3.id.11303	TB	rs7521171	G	A	0.338	-0.0596434	0.0129279	4.32242e-06	0.285805	-0.000254133	0.000163681	0.12	0.00159195	24.6668
genus.Coprococcus3.id.11303	TB	rs8100692	T	C	0.4274	0.0577411	0.0113476	4.16459e-07	0.426467	0.000314671	0.000147022	0.032	0.00163187	25.8698
genus.DefluviitaleaceaeUCG011.id.11287	TB	rs112893842	T	C	0.0974	0.11381	0.0232806	1.44535e-06	0.126726	-0.000232529	0.000221391	0.29	0.00227744	18.6743
genus.DefluviitaleaceaeUCG011.id.11287	TB	rs1582238	T	C	0.3718	0.0805036	0.0167257	1.56775e-06	0.343188	0.000104282	0.000155277	0.5	0.00302739	24.2349
genus.DefluviitaleaceaeUCG011.id.11287	TB	rs28696126	A	T	0.1918	-0.106503	0.0238473	6.62806e-06	0.132776	-0.000195828	0.000216833	0.37	0.00351657	27.5578
genus.DefluviitaleaceaeUCG011.id.11287	TB	rs2892880	G	A	0.2604	0.0817755	0.0181686	6.82881e-06	0.250355	-6.24817e-05	0.000168161	0.71	0.00257582	21.1246
genus.DefluviitaleaceaeUCG011.id.11287	TB	rs4344384	G	T	0.4742	0.0715978	0.0156309	4.83238e-06	0.485918	-9.03829e-05	0.000146297	0.54	0.0025563	20.959
genus.DefluviitaleaceaeUCG011.id.11287	TB	rs4677103	A	G	0.171	0.0977912	0.0197263	9.59557e-07	0.20204	-6.40613e-05	0.000189267	0.73	0.00271132	21.6978
genus.DefluviitaleaceaeUCG011.id.11287	TB	rs55658617	T	C	0.0696	0.174369	0.0362226	2.15292e-06	0.07627	0.000377887	0.000273697	0.17	0.00393773	26.3329
genus.DefluviitaleaceaeUCG011.id.11287	TB	rs72731813	C	T	0.0815	-0.147383	0.0293796	4.33116e-07	0.082443	2.7515e-05	0.000269061	0.92	0.00325208	25.3348
genus.DefluviitaleaceaeUCG011.id.11287	TB	rs9608282	T	G	0.0656	0.142939	0.0299793	2.52045e-06	0.078247	0.000159105	0.000275106	0.56	0.00250478	19.3704
genus.DefluviitaleaceaeUCG011.id.11287	TB	rs9725395	A	G	0.0875	-0.13834	0.029554	3.51921e-06	0.080333	-0.000336969	0.000269429	0.21	0.00305608	24.5512
genus.Desulfovibrio.id.3173	TB	rs11160353	T	A	0.508	-0.0691756	0.0147285	2.70303e-06	0.480308	0.000227879	0.000146269	0.12	0.00729911	67.8808
genus.Desulfovibrio.id.3173	TB	rs12031543	T	C	0.0755	-0.127185	0.0281887	6.54764e-06	0.063676	-0.000181061	0.000307108	0.56	0.00399025	35.4672
genus.Desulfovibrio.id.3173	TB	rs13066142	G	A	0.0934	0.119141	0.0250891	3.78665e-06	0.084969	0.000148355	0.000260987	0.57	0.00429465	39.8494
genus.Desulfovibrio.id.3173	TB	rs16863365	A	G	0.1173	0.109402	0.0226964	1.7945e-06	0.127222	0.00028027	0.00021821	0.2	0.00499542	44.0499
genus.Desulfovibrio.id.3173	TB	rs2032031	A	G	0.4732	-0.0654931	0.0148681	9.14277e-06	0.476129	3.97434e-05	0.000147704	0.79	0.00722564	67.2436
genus.Desulfovibrio.id.3173	TB	rs2590913	G	A	0.0726	0.154496	0.0339396	6.65421e-06	0.0767897	0.000545038	0.00027415	0.047	0.00406151	29.4559
genus.Desulfovibrio.id.3173	TB	rs2853179	C	T	0.2485	0.0811971	0.0174234	2.42439e-06	0.244964	6.3511e-05	0.000171895	0.71	0.00637258	57.3811
genus.Desulfovibrio.id.3173	TB	rs4797774	G	A	0.0686	0.212582	0.0470044	5.64315e-06	0.0633755	9.54582e-05	0.000337673	0.78	0.00608319	21.2623
genus.Desulfovibrio.id.3173	TB	rs6580353	T	C	0.2604	0.0770979	0.0169735	4.93857e-06	0.241221	0.000179067	0.000177845	0.31	0.00633503	58.9025
genus.Desulfovibrio.id.3173	TB	rs72647089	T	G	0.1064	-0.106594	0.0239337	8.29763e-06	0.097753	0.000307719	0.000244691	0.21	0.00462869	41.7728
genus.Desulfovibrio.id.3173	TB	rs7729080	C	A	0.2893	-0.070287	0.0157691	9.95869e-06	0.319138	-0.000235992	0.000156092	0.13	0.0068156	63.4014
genus.Dialister.id.2183	TB	rs10138457	T	C	0.0716	-0.113054	0.0261933	7.88122e-06	0.068899	-0.000384508	0.000287859	0.18	0.00346876	38.1708
genus.Dialister.id.2183	TB	rs10938938	G	A	0.1938	-0.0773514	0.0170915	7.37063e-06	0.192934	-0.000216072	0.000185616	0.24	0.00510569	58.4984
genus.Dialister.id.2183	TB	rs11071887	T	C	0.2634	0.0662403	0.0146315	5.91407e-06	0.269898	9.28254e-05	0.000163344	0.57	0.00566839	68.3344
genus.Dialister.id.2183	TB	rs11166701	G	A	0.5159	-0.0655301	0.013186	5.50746e-07	0.512841	0.0001273	0.000145776	0.38	0.00642922	75.8251
genus.Dialister.id.2183	TB	rs2314294	T	C	0.1183	0.0865932	0.0193719	8.07899e-06	0.137335	-0.000295127	0.000211198	0.16	0.0045319	51.6121
genus.Dialister.id.2183	TB	rs2435610	A	C	0.2604	0.0647131	0.0143314	5.93269e-06	0.284482	6.6385e-05	0.000161571	0.68	0.00578879	69.7651
genus.Dialister.id.2183	TB	rs4747450	C	A	0.2664	0.0668509	0.0147685	5.83729e-06	0.265947	-4.99113e-05	0.000165057	0.76	0.00561702	67.7002
genus.Dialister.id.2183	TB	rs4753063	G	A	0.4414	-0.0596297	0.0130052	4.85684e-06	0.454225	2.91202e-05	0.000146319	0.84	0.00637271	76.8796
genus.Dialister.id.2183	TB	rs517089	T	A	0.169	0.076227	0.0170411	5.13634e-06	0.183324	0.000173382	0.000188008	0.36	0.00487119	58.6718
genus.Dialister.id.2183	TB	rs75416973	A	G	0.2256	0.0727223	0.016451	9.46091e-06	0.193955	5.31787e-05	0.000186025	0.77	0.00530295	60.776
genus.Dialister.id.2183	TB	rs764177	C	A	0.338	-0.0601454	0.0135366	9.60772e-06	0.324816	-0.000255062	0.000155282	0.1	0.00612458	73.8615
genus.Dialister.id.2183	TB	rs76680460	G	A	0.0477	-0.161296	0.0364332	8.19213e-06	0.053632	-0.000107584	0.000334182	0.75	0.00381033	27.4398
genus.Dorea.id.1997	TB	rs11150408	T	G	0.4453	0.0488254	0.0109063	7.05777e-06	0.446697	-0.000265709	0.000146834	0.07	0.00529794	91.6792
genus.Dorea.id.1997	TB	rs12216169	T	A	0.0835	0.0881722	0.0193683	5.33123e-06	0.085886	-0.000411419	0.000260759	0.11	0.0031994	51.6243
genus.Dorea.id.1997	TB	rs12537781	T	C	0.2296	-0.055544	0.0125223	9.15137e-06	0.255842	6.97121e-05	0.00016644	0.68	0.00451482	79.8485
genus.Dorea.id.1997	TB	rs13279148	G	A	0.166	0.0715309	0.0150878	2.25283e-06	0.163608	-6.65992e-05	0.000198367	0.74	0.00375066	66.2714
genus.Dorea.id.1997	TB	rs1899291	C	T	0.1282	0.0697217	0.0150285	4.56686e-06	0.138659	-0.000422593	0.000212989	0.047	0.00376455	66.5329
genus.Dorea.id.1997	TB	rs3005511	A	G	0.336	0.0516127	0.0112852	5.28702e-06	0.343885	-0.000208601	0.00015357	0.17	0.00500669	88.6014
genus.Dorea.id.1997	TB	rs345219	T	G	0.3757	-0.0497368	0.0112621	8.8006e-06	0.374788	-0.000161469	0.000153294	0.29	0.00513145	88.7832
genus.Dorea.id.1997	TB	rs3752849	G	A	0.0328	0.163846	0.036608	7.68057e-06	0.044503	0.000242327	0.000357124	0.5	0.00510653	27.3062
genus.Dorea.id.1997	TB	rs4793307	C	T	0.2455	0.0574165	0.0122472	4.0069e-06	0.257428	0.000233434	0.000166789	0.16	0.00461787	81.6423
genus.Dorea.id.1997	TB	rs62503162	A	G	0.0875	-0.0974091	0.0194379	7.46605e-07	0.085884	0.000177991	0.000260674	0.49	0.00316367	51.4395
genus.Dorea.id.1997	TB	rs62583469	T	A	0.1988	-0.0634136	0.0142227	5.77508e-06	0.197183	-7.60965e-05	0.000183013	0.68	0.004163	70.3018
genus.Dorea.id.1997	TB	rs73729431	C	T	0.0606	-0.13745	0.0299983	3.1674e-06	0.057205	-0.000323123	0.0003146	0.3	0.00346184	33.3282
genus.Eggerthella.id.819	TB	rs112205261	T	C	0.0577	-0.188618	0.0403613	3.34648e-06	0.070178	-1.60777e-05	0.00028812	0.96	0.00489573	24.7664
genus.Eggerthella.id.819	TB	rs13070736	A	C	0.1571	-0.121331	0.0272024	7.61915e-06	0.146749	1.71575e-05	0.000207027	0.93	0.00709166	36.7472
genus.Eggerthella.id.819	TB	rs1784446	G	A	0.4423	0.0907728	0.0198096	5.23136e-06	0.427595	-3.47812e-05	0.000147091	0.81	0.00971252	50.461
genus.Eggerthella.id.819	TB	rs2223081	G	A	0.2922	0.102572	0.0221108	3.88889e-06	0.258435	8.82333e-05	0.000166963	0.6	0.00871049	45.2093
genus.Eggerthella.id.819	TB	rs2240838	A	G	0.502	0.0980582	0.0197653	7.36205e-07	0.533081	2.42389e-05	0.000149102	0.87	0.00973407	50.5741
genus.Eggerthella.id.819	TB	rs2877457	G	A	0.8678	-0.093486	0.0210208	9.02708e-06	0.323312	-0.000144437	0.000159564	0.37	0.00927227	47.5533
genus.Eggerthella.id.819	TB	rs3851328	T	G	0.2664	-0.107774	0.0236527	4.17589e-06	0.236329	-0.000344415	0.000171329	0.044	0.00814728	42.2621
genus.Eggerthella.id.819	TB	rs4985746	G	A	0.1789	0.110522	0.0247653	5.71461e-06	0.220083	-0.000182262	0.000176024	0.3	0.00816337	40.3627
genus.Eggerthella.id.819	TB	rs6430926	C	T	0.5139	0.0879736	0.0197127	8.37122e-06	0.498312	0.000214311	0.000145713	0.14	0.00975976	50.7089
genus.Eggerthella.id.819	TB	rs67490567	T	C	0.1978	0.108495	0.0245457	8.94216e-06	0.193024	4.1228e-05	0.000190622	0.83	0.00795127	40.7242
genus.Eggerthella.id.819	TB	rs76663501	C	T	0.0815	0.175349	0.0378576	4.82574e-06	0.086322	0.000447385	0.000258725	0.084	0.00545712	26.4038
genus.Eisenbergiella.id.11304	TB	rs11027642	C	T	0.1243	0.129006	0.0284844	4.91871e-06	0.122195	-0.000175519	0.000222465	0.43	0.00624889	35.0944
genus.Eisenbergiella.id.11304	TB	rs11079158	T	C	0.2197	0.100627	0.022546	7.34849e-06	0.243583	-0.000254996	0.000170338	0.13	0.00788321	44.3378
genus.Eisenbergiella.id.11304	TB	rs11938607	T	C	0.2634	0.0978125	0.0216636	8.2182e-06	0.247089	-0.000157636	0.000172095	0.36	0.00820024	46.1439
genus.Eisenbergiella.id.11304	TB	rs12257723	A	C	0.339	-0.0952742	0.0211569	8.85121e-06	0.280113	1.45663e-05	0.000161752	0.93	0.00839646	47.249
genus.Eisenbergiella.id.11304	TB	rs12278566	T	A	0.175	-0.121065	0.0251658	1.65001e-06	0.164852	0.000294746	0.000197642	0.14	0.00706836	39.7222
genus.Eisenbergiella.id.11304	TB	rs12710729	C	A	0.3708	0.0893384	0.0199069	9.8441e-06	0.336611	-2.58392e-05	0.000154433	0.87	0.00891739	50.2158
genus.Eisenbergiella.id.11304	TB	rs13258851	A	G	0.0855	0.137001	0.0302124	7.74648e-06	0.105498	-0.000152006	0.000237847	0.52	0.00589358	33.0871
genus.Eisenbergiella.id.11304	TB	rs1508033	A	C	0.3499	0.091546	0.0195787	3.22889e-06	0.36707	0.000152894	0.000152038	0.31	0.00907039	51.0577
genus.Eisenbergiella.id.11304	TB	rs1553971	T	G	0.161	0.120965	0.0263054	5.26837e-06	0.154562	-0.00029775	0.000202878	0.14	0.00676301	38.0014
genus.Eisenbergiella.id.11304	TB	rs2683098	C	T	0.2237	0.107319	0.022515	2.2375e-06	0.221822	-4.51808e-05	0.00017662	0.8	0.00789397	44.3989
genus.Eisenbergiella.id.11304	TB	rs3812426	G	A	0.2078	0.106447	0.0224159	2.71687e-06	0.241738	-0.000176418	0.000172065	0.31	0.0079272	44.5952
genus.Eisenbergiella.id.11304	TB	rs4462860	G	A	0.3439	0.0939071	0.0201104	4.16221e-06	0.333756	-4.2466e-06	0.000156411	0.98	0.00902503	49.7072
genus.Enterorhabdus.id.820	TB	rs10098492	T	C	0.0905	0.132323	0.0293688	6.40572e-06	0.094569	-6.74501e-05	0.000250459	0.79	0.00288239	21.2728
genus.Enterorhabdus.id.820	TB	rs11098863	T	A	0.4821	-0.0966008	0.0162677	3.05646e-09	0.507979	-1.00067e-05	0.000145995	0.95	0.00465988	35.2157
genus.Enterorhabdus.id.820	TB	rs114731706	T	G	0.0835	0.182308	0.0382298	2.17342e-06	0.055949	-0.000364486	0.000322757	0.26	0.00508699	30.4428
genus.Enterorhabdus.id.820	TB	rs2051957	C	T	0.2346	0.0843291	0.0189864	8.89859e-06	0.273045	0.000285907	0.000165678	0.084	0.00255388	19.2595
genus.Enterorhabdus.id.820	TB	rs3017103	A	G	0.1899	0.0980897	0.0208995	2.94044e-06	0.189222	0.000221096	0.000187985	0.24	0.00296033	22.3337
genus.Enterorhabdus.id.820	TB	rs424715	T	C	0.5537	0.0818743	0.0174855	4.4088e-06	0.374622	5.85315e-05	0.000170528	0.73	0.00331304	25.0035
genus.Enterorhabdus.id.820	TB	rs73331712	T	C	0.0427	0.26199	0.055123	4.84923e-06	0.051097	-2.33184e-06	0.000336115	0.99	0.00561143	17.5331
genus.Enterorhabdus.id.820	TB	rs77655283	G	A	0.0686	0.132988	0.0298306	5.88042e-06	0.074559	-0.000121617	0.000277219	0.66	0.00226002	16.9704
genus.Enterorhabdus.id.820	TB	rs7923280	A	T	0.3946	0.0860019	0.0169148	5.23856e-07	0.374326	-1.65932e-05	0.000150806	0.91	0.00353383	26.6757
genus.Enterorhabdus.id.820	TB	rs9470637	A	T	0.4026	-0.0755513	0.0166263	5.69624e-06	0.40193	-8.31632e-05	0.000148614	0.58	0.0027457	20.71
genus.Erysipelatoclostridium.id.11381	TB	rs1434153	G	A	0.3211	-0.0684526	0.0152443	6.85295e-06	0.316698	-5.88725e-05	0.000158731	0.71	0.00674351	65.5846
genus.Erysipelatoclostridium.id.11381	TB	rs16936671	C	T	0.1362	-0.0968026	0.0217883	6.04309e-06	0.131668	0.000360601	0.000215859	0.095	0.00481401	45.8866
genus.Erysipelatoclostridium.id.11381	TB	rs17804233	T	C	0.4821	-0.0662914	0.0144203	4.58605e-06	0.517369	2.99813e-05	0.00014669	0.84	0.00703859	69.3324
genus.Erysipelatoclostridium.id.11381	TB	rs2901723	C	A	0.503	0.0641339	0.0144295	8.79469e-06	0.524765	-0.000139521	0.000146538	0.34	0.00712162	69.2883
genus.Erysipelatoclostridium.id.11381	TB	rs340991	A	G	0.2982	-0.0740482	0.0158891	3.74942e-06	0.296611	-0.000114575	0.000159815	0.47	0.00639339	62.9232
genus.Erysipelatoclostridium.id.11381	TB	rs34528142	C	G	0.171	-0.0875551	0.0195556	6.12704e-06	0.160204	-0.000180092	0.000207386	0.39	0.00529627	51.1255
genus.Erysipelatoclostridium.id.11381	TB	rs3804326	A	G	0.0676	0.14147	0.0336352	9.85273e-06	0.078554	0.000223584	0.000276431	0.42	0.00421252	29.7223
genus.Erysipelatoclostridium.id.11381	TB	rs45480394	T	G	0.3618	-0.0687134	0.0151835	7.66155e-06	0.369214	-8.18419e-05	0.000151472	0.59	0.00681094	65.8471
genus.Erysipelatoclostridium.id.11381	TB	rs4697572	A	G	0.2455	-0.0810636	0.0163308	7.5935e-07	0.258023	7.22448e-05	0.00016713	0.67	0.00622281	61.2214
genus.Erysipelatoclostridium.id.11381	TB	rs58236560	G	T	0.1372	-0.111157	0.0234426	2.1612e-06	0.101146	0.000169625	0.000241567	0.48	0.00453289	42.6483
genus.Erysipelatoclostridium.id.11381	TB	rs61806970	C	T	0.0646	0.142548	0.0320688	9.0941e-06	0.060969	0.000399795	0.000305766	0.19	0.0035945	31.1757
genus.Erysipelatoclostridium.id.11381	TB	rs622418	A	G	0.5109	-0.0668051	0.0143224	3.68156e-06	0.491077	-0.000101444	0.000146095	0.49	0.00708634	69.8062
genus.Erysipelatoclostridium.id.11381	TB	rs6474512	A	C	0.4513	0.067015	0.0143201	3.01546e-06	0.46798	9.56348e-05	0.000147827	0.52	0.00708748	69.8174
genus.Erysipelatoclostridium.id.11381	TB	rs710230	T	C	0.0865	0.143381	0.0281514	6.3312e-07	0.070981	-0.0003078	0.000295032	0.3	0.00392445	35.5143
genus.Erysipelatoclostridium.id.11381	TB	rs7221249	A	G	0.5467	0.0839861	0.0142741	4.30951e-09	0.527694	7.04541e-05	0.000146497	0.63	0.0071116	70.0424
genus.Erysipelatoclostridium.id.11381	TB	rs9590927	G	A	0.494	-0.0646003	0.0143479	6.39042e-06	0.485043	-1.88254e-05	0.000146418	0.9	0.00707456	69.6821
genus.ErysipelotrichaceaeUCG003.id.11384	TB	rs10164067	T	G	0.0746	-0.10326	0.0212405	1.13086e-06	0.090377	-0.000390325	0.000253511	0.12	0.0032527	47.0733
genus.ErysipelotrichaceaeUCG003.id.11384	TB	rs11666127	A	G	0.171	-0.0719187	0.0161371	7.90414e-06	0.161397	3.70959e-05	0.00020084	0.85	0.00446626	61.9602
genus.ErysipelotrichaceaeUCG003.id.11384	TB	rs11994308	C	T	0.0696	0.115417	0.0242503	1.32563e-06	0.064531	0.000159068	0.000299453	0.6	0.00303228	41.2306
genus.ErysipelotrichaceaeUCG003.id.11384	TB	rs12251396	A	G	0.1938	-0.0705399	0.0158766	9.51839e-06	0.176948	2.19015e-05	0.000192336	0.91	0.00441263	62.9769
genus.ErysipelotrichaceaeUCG003.id.11384	TB	rs17798136	G	A	0.0616	0.158818	0.0347674	3.23598e-06	0.048199	-0.000277889	0.0003655	0.45	0.00386087	28.7548
genus.ErysipelotrichaceaeUCG003.id.11384	TB	rs28568391	A	G	0.4493	-0.0583911	0.0118741	6.41953e-07	0.426228	4.93292e-05	0.000147505	0.74	0.00575718	84.2057
genus.ErysipelotrichaceaeUCG003.id.11384	TB	rs4758231	G	T	0.3499	-0.0551754	0.0122047	6.54912e-06	0.325703	-0.000110393	0.000156868	0.48	0.00547263	81.9248
genus.ErysipelotrichaceaeUCG003.id.11384	TB	rs59068084	T	G	0.4215	0.0564772	0.0120224	3.11742e-06	0.415378	-4.0038e-05	0.000147827	0.79	0.00568655	83.1667
genus.ErysipelotrichaceaeUCG003.id.11384	TB	rs59104037	A	G	0.0815	-0.0951263	0.0204742	4.48256e-06	0.087224	0.000222552	0.000257692	0.39	0.00327868	48.8354
genus.ErysipelotrichaceaeUCG003.id.11384	TB	rs62403464	T	C	0.164	-0.0731743	0.0156516	3.43738e-06	0.164605	-1.83505e-06	0.000195521	0.99	0.00426999	63.8828
genus.ErysipelotrichaceaeUCG003.id.11384	TB	rs6875357	C	T	0.0467	0.165673	0.0353831	6.69637e-06	0.0463831	0.000235127	0.000348522	0.5	0.00400184	28.254
genus.ErysipelotrichaceaeUCG003.id.11384	TB	rs73074432	C	T	0.166	0.072154	0.0164378	9.9902e-06	0.154798	0.000428086	0.000201247	0.033	0.00426083	60.8269
genus.ErysipelotrichaceaeUCG003.id.11384	TB	rs74988980	G	A	0.0437	-0.133141	0.0348574	8.64276e-06	0.049177	0.000696556	0.000337752	0.039	0.00480324	28.6786
genus.ErysipelotrichaceaeUCG003.id.11384	TB	rs75949021	T	C	0.0457	-0.169667	0.0374238	3.57507e-06	0.05452	0.000588906	0.000321941	0.067	0.00396	26.713
genus.ErysipelotrichaceaeUCG003.id.11384	TB	rs76502207	T	C	0.0905	0.144844	0.0289929	6.41121e-07	0.058729	1.2441e-05	0.000308612	0.97	0.00320119	34.4848
genus.ErysipelotrichaceaeUCG003.id.11384	TB	rs79396538	C	G	0.1034	0.0848148	0.0191146	8.63479e-06	0.112802	-0.000111247	0.000230076	0.63	0.00379037	52.3083
genus.ErysipelotrichaceaeUCG003.id.11384	TB	rs8053479	A	G	0.1412	-0.0838212	0.0186509	5.83413e-06	0.118413	0.000123488	0.000226484	0.59	0.0038666	53.6089
genus.Escherichia.Shigella.id.3504	TB	rs112767262	T	C	0.1958	0.0732963	0.0163589	8.20636e-06	0.188051	-4.55054e-05	0.000187037	0.81	0.00516635	61.1186
genus.Escherichia.Shigella.id.3504	TB	rs113127095	A	G	0.0517	0.151009	0.0323434	3.33349e-06	0.060302	-0.000357264	0.000311645	0.25	0.00365294	30.9108
genus.Escherichia.Shigella.id.3504	TB	rs113513883	A	G	0.0577	0.172283	0.038041	5.27716e-06	0.058723	-0.000313305	0.000314584	0.32	0.00416844	26.279
genus.Escherichia.Shigella.id.3504	TB	rs1154904	A	G	0.4642	-0.0613376	0.0130644	3.03751e-06	0.455845	0.000116194	0.000146543	0.43	0.00633716	76.531
genus.Escherichia.Shigella.id.3504	TB	rs11706043	T	A	0.1571	0.075657	0.0164155	5.87272e-06	0.183159	0.000175307	0.000189346	0.35	0.00505044	60.9078
genus.Escherichia.Shigella.id.3504	TB	rs117092367	A	T	0.0885	0.117362	0.0264533	9.65021e-06	0.076513	-8.90595e-05	0.000274015	0.75	0.00365531	37.7951
genus.Escherichia.Shigella.id.3504	TB	rs118526	C	A	0.3926	-0.0594401	0.013598	7.99566e-06	0.407242	-0.000124339	0.000148305	0.4	0.0061661	73.5278
genus.Escherichia.Shigella.id.3504	TB	rs2267739	G	C	0.0855	0.115505	0.0237628	1.42478e-06	0.086188	0.000281388	0.000274386	0.31	0.00353782	42.0755
genus.Escherichia.Shigella.id.3504	TB	rs2798105	A	G	0.1183	-0.100851	0.0222045	8.24501e-06	0.09963	0.000281731	0.00024343	0.25	0.00397106	45.028
genus.Escherichia.Shigella.id.3504	TB	rs35555519	C	G	0.1143	0.101976	0.0222883	4.92332e-06	0.085538	0.000306703	0.000260764	0.24	0.00372434	44.8591
genus.Escherichia.Shigella.id.3504	TB	rs4731451	G	A	0.3718	-0.0609885	0.0135157	7.4731e-06	0.360127	5.67185e-05	0.000151414	0.71	0.00612738	73.9757
genus.Escherichia.Shigella.id.3504	TB	rs57024273	T	C	0.3181	0.0626172	0.0139919	9.70464e-06	0.319687	-2.08096e-05	0.000161738	0.9	0.00599357	71.458
genus.Escherichia.Shigella.id.3504	TB	rs592299	T	C	0.4682	-0.0592004	0.0129486	4.76927e-06	0.466381	-4.17451e-05	0.000146253	0.78	0.00639718	77.2153
genus.Escherichia.Shigella.id.3504	TB	rs73208162	A	G	0.0586	-0.119296	0.024839	2.19391e-06	0.070687	-0.000128984	0.000288734	0.66	0.00362263	40.252
genus.Escherichia.Shigella.id.3504	TB	rs7502686	G	C	0.0626	-0.136384	0.0302576	5.90386e-06	0.059976	-0.000341572	0.000305387	0.26	0.00329735	33.0429
genus.Faecalibacterium.id.2057	TB	rs10927394	G	T	0.0268	-0.232262	0.0512364	7.01885e-06	0.035766	-0.000117831	0.00040309	0.77	0.00555335	19.5062
genus.Faecalibacterium.id.2057	TB	rs114946999	C	T	0.0984	-0.0861565	0.01896	5.69574e-06	0.094068	-0.000268059	0.000252593	0.29	0.0033539	52.7358
genus.Faecalibacterium.id.2057	TB	rs11776390	T	C	0.0895	-0.078354	0.017183	6.39675e-06	0.11151	-0.00025097	0.000230624	0.28	0.00346902	58.1899
genus.Faecalibacterium.id.2057	TB	rs12320842	C	G	0.1322	0.094833	0.0163962	7.56951e-09	0.118514	0.000139973	0.000230741	0.54	0.00344594	60.9827
genus.Faecalibacterium.id.2057	TB	rs1271565	C	T	0.2724	-0.0576251	0.0119649	1.30169e-06	0.28537	-1.27876e-05	0.000162682	0.94	0.00471615	83.5681
genus.Faecalibacterium.id.2057	TB	rs12753492	A	C	0.1491	0.0641305	0.0149933	8.80273e-06	0.156084	0.000179255	0.000202565	0.38	0.00379135	66.6887
genus.Faecalibacterium.id.2057	TB	rs2835874	T	C	0.0696	-0.0866356	0.0196496	7.54405e-06	0.082077	0.000165235	0.000268084	0.54	0.00288864	50.8859
genus.Faecalibacterium.id.2057	TB	rs28376661	C	G	0.3738	0.0504817	0.0109368	3.66454e-06	0.377112	-6.34002e-05	0.000150217	0.67	0.00502983	91.4243
genus.Faecalibacterium.id.2057	TB	rs61875484	C	G	0.0905	0.0817953	0.018369	9.18015e-06	0.093492	-0.000329736	0.000253111	0.19	0.00324577	54.433
genus.Faecalibacterium.id.2057	TB	rs6910935	A	G	0.0537	0.134864	0.0277032	1.37848e-06	0.0561523	-0.000312103	0.000315129	0.32	0.00284764	36.0912
genus.Faecalibacterium.id.2057	TB	rs75499067	C	T	0.0636	0.227585	0.0465522	1.76448e-06	0.050283	-0.000363078	0.000337788	0.28	0.00472377	21.4718
genus.Faecalibacterium.id.2057	TB	rs79656633	T	C	0.1054	0.145631	0.0323019	8.13557e-06	0.051441	-0.000109835	0.000348326	0.75	0.00339788	30.9511
genus.Faecalibacterium.id.2057	TB	rs9536330	T	C	0.4085	-0.048317	0.010797	5.33258e-06	0.404021	-0.000130394	0.000150143	0.39	0.00509602	92.6079
genus.FamilyXIIIAD3011group.id.11293	TB	rs11126423	C	T	0.1133	0.0904399	0.0196301	5.91249e-06	0.107168	0.000331525	0.000242158	0.17	0.00369522	50.9347
genus.FamilyXIIIAD3011group.id.11293	TB	rs11736617	G	A	0.1203	-0.0759493	0.0172101	9.02048e-06	0.124297	-8.29496e-05	0.000220759	0.71	0.00419955	58.097
genus.FamilyXIIIAD3011group.id.11293	TB	rs12812672	T	C	0.0736	-0.096065	0.020828	2.55807e-06	0.088972	-1.35238e-06	0.000256013	1	0.00352694	48.0052
genus.FamilyXIIIAD3011group.id.11293	TB	rs12911842	A	T	0.1243	-0.0811976	0.0183335	6.90824e-06	0.122739	-6.98954e-05	0.000222367	0.75	0.00384673	54.5371
genus.FamilyXIIIAD3011group.id.11293	TB	rs149302	T	C	0.2127	-0.0645635	0.0143225	7.4818e-06	0.214959	0.000115217	0.000177949	0.52	0.0048956	69.8104
genus.FamilyXIIIAD3011group.id.11293	TB	rs16840310	A	G	0.3718	-0.0608052	0.0122149	6.75113e-07	0.364326	5.99911e-05	0.000151374	0.69	0.00573185	81.8557
genus.FamilyXIIIAD3011group.id.11293	TB	rs16940167	C	T	0.169	0.0732552	0.0159898	3.90837e-06	0.15982	7.82422e-06	0.000198579	0.97	0.0043846	62.5311
genus.FamilyXIIIAD3011group.id.11293	TB	rs17156849	G	A	0.0626	-0.112891	0.0245292	4.19171e-06	0.075385	2.5886e-05	0.000274934	0.93	0.00304401	40.7616
genus.FamilyXIIIAD3011group.id.11293	TB	rs62029761	A	G	0.0676	0.128753	0.0276002	3.89083e-06	0.067395	-0.000142369	0.000318988	0.66	0.0037386	36.2242
genus.FamilyXIIIAD3011group.id.11293	TB	rs62200412	C	T	0.171	-0.0800851	0.0163834	5.80219e-07	0.168001	-0.000332542	0.000199342	0.095	0.00444812	61.0283
genus.FamilyXIIIAD3011group.id.11293	TB	rs72730932	C	A	0.164	-0.0899559	0.0177107	6.88766e-07	0.153488	-8.45134e-05	0.000203718	0.68	0.00429102	56.4546
genus.FamilyXIIIAD3011group.id.11293	TB	rs739451	C	T	0.1759	0.0649589	0.0147534	7.8781e-06	0.202709	-0.000125921	0.000180723	0.49	0.00475163	67.7714
genus.FamilyXIIIAD3011group.id.11293	TB	rs9837139	A	G	0.0815	0.10752	0.0240482	8.70808e-06	0.072074	-1.32449e-05	0.000290221	0.96	0.00306467	41.577
genus.FamilyXIIIAD3011group.id.11293	TB	rs9852893	C	G	0.2565	0.0657834	0.0129056	3.87539e-07	0.304496	-0.000300214	0.000159075	0.059	0.00543321	77.4747
genus.FamilyXIIIUCG001.id.11294	TB	rs112362903	A	G	0.0427	-0.149047	0.0333271	7.8777e-06	0.049658	0.000365152	0.000351853	0.3	0.00181615	15.6055
genus.FamilyXIIIUCG001.id.11294	TB	rs116979587	T	A	0.0706	-0.121679	0.0260821	3.04638e-06	0.071209	0.000315907	0.000284777	0.27	0.00194298	23.3358
genus.FamilyXIIIUCG001.id.11294	TB	rs12049454	T	C	0.3012	-0.0647298	0.0134065	1.17378e-06	0.307422	0.000299064	0.000157947	0.058	0.00176379	22.5209
genus.FamilyXIIIUCG001.id.11294	TB	rs1426266	T	C	0.2962	-0.0665521	0.0137151	1.24935e-06	0.313389	0.000327226	0.000159717	0.04	0.00184666	23.5867
genus.FamilyXIIIUCG001.id.11294	TB	rs2276529	C	G	0.1859	-0.0759406	0.0165099	5.35677e-06	0.171384	-0.000142286	0.000194314	0.46	0.00174556	22.2878
genus.FamilyXIIIUCG001.id.11294	TB	rs3842897	G	A	0.0646	-0.112639	0.0242751	5.19705e-06	0.075755	0.000235145	0.000280692	0.4	0.00153335	19.0504
genus.FamilyXIIIUCG001.id.11294	TB	rs62414802	C	T	0.2982	-0.0611904	0.013457	4.29181e-06	0.332337	0.000269719	0.000154921	0.082	0.00156718	20.0097
genus.FamilyXIIIUCG001.id.11294	TB	rs7119679	G	A	0.1501	-0.0809085	0.0174782	3.52494e-06	0.152242	5.69467e-06	0.000205308	0.98	0.00167019	20.817
genus.FamilyXIIIUCG001.id.11294	TB	rs76463770	A	G	0.0517	0.19313	0.0419866	3.77476e-06	0.046586	0.000163317	0.000345752	0.64	0.00365733	20.7361
genus.FamilyXIIIUCG001.id.11294	TB	rs8076666	A	G	0.1362	0.088655	0.0198094	8.0183e-06	0.108559	1.93168e-05	0.000234095	0.93	0.00184938	22.721
genus.Flavonifractor.id.2059	TB	rs114873521	C	T	0.0765	-0.130067	0.0294087	7.12522e-06	0.067733	0.000423936	0.000301742	0.16	0.00239034	21.9336
genus.Flavonifractor.id.2059	TB	rs11642826	G	C	0.0636	0.14686	0.0325191	6.64895e-06	0.05235	-0.000317087	0.000327931	0.33	0.00256897	20.9884
genus.Flavonifractor.id.2059	TB	rs11811696	T	C	0.1103	-0.116063	0.0241012	2.07346e-06	0.093346	0.000233164	0.000250491	0.35	0.00264384	27.089
genus.Flavonifractor.id.2059	TB	rs12030302	A	G	0.4911	-0.0692276	0.0137467	5.6084e-07	0.461228	0.000115246	0.000146858	0.43	0.00239547	25.9404
genus.Flavonifractor.id.2059	TB	rs12038887	C	G	0.1093	0.0942719	0.0211646	9.37203e-06	0.129392	-0.000299031	0.000219552	0.17	0.0017304	18.3411
genus.Flavonifractor.id.2059	TB	rs34066017	A	G	0.2455	0.0764294	0.0159789	1.52086e-06	0.256827	0.000170742	0.000168553	0.31	0.00216402	23.2118
genus.Flavonifractor.id.2059	TB	rs806808	T	C	0.4761	0.0667272	0.0136557	1.17972e-06	0.488322	-2.21071e-05	0.00014541	0.88	0.00222117	24.0398
genus.Fusicatenibacter.id.11305	TB	rs10439674	A	G	0.2018	-0.0572129	0.0130007	7.68485e-06	0.205648	9.32062e-05	0.000180697	0.61	0.00440597	76.9102
genus.Fusicatenibacter.id.11305	TB	rs167879	C	T	0.167	-0.0659543	0.0148763	5.86893e-06	0.173817	-0.000200528	0.000191831	0.3	0.00404722	67.2131
genus.Fusicatenibacter.id.11305	TB	rs1864685	A	C	0.4652	-0.0494799	0.0108105	4.96161e-06	0.467829	-0.000102727	0.000146635	0.48	0.00529601	92.4921
genus.Fusicatenibacter.id.11305	TB	rs2025938	G	A	0.0765	-0.0967298	0.0205426	2.98832e-06	0.080887	5.56603e-05	0.000267841	0.84	0.00310561	48.6732
genus.Fusicatenibacter.id.11305	TB	rs2039204	T	A	0.4314	-0.0497415	0.0107941	3.94178e-06	0.480618	-5.83802e-05	0.000145862	0.69	0.00530126	92.6322
genus.Fusicatenibacter.id.11305	TB	rs206581	A	G	0.2087	-0.0568339	0.0127894	8.95756e-06	0.23333	-0.000211644	0.000174551	0.23	0.00447766	78.1808
genus.Fusicatenibacter.id.11305	TB	rs2132128	G	A	0.165	-0.0771914	0.0160344	1.07686e-06	0.130426	0.000216872	0.00022218	0.33	0.00357758	62.3585
genus.Fusicatenibacter.id.11305	TB	rs3303	T	C	0.0765	-0.0953657	0.020407	3.93891e-06	0.083356	0.000157557	0.000263209	0.55	0.00289512	48.997
genus.Fusicatenibacter.id.11305	TB	rs4378146	A	C	0.2416	-0.0616691	0.0125259	7.20451e-07	0.249656	0.000181425	0.000168161	0.28	0.00457143	79.8255
genus.Fusicatenibacter.id.11305	TB	rs60254196	A	G	0.5408	-0.0492427	0.0109365	5.46739e-06	0.518103	-6.64742e-06	0.000147334	0.96	0.00535677	91.4262
genus.Fusicatenibacter.id.11305	TB	rs62187631	T	C	0.1402	-0.0710571	0.015924	4.54526e-06	0.147933	-0.000144083	0.000205157	0.48	0.00378649	62.7906
genus.Fusicatenibacter.id.11305	TB	rs62353480	A	G	0.171	-0.0701397	0.0145589	1.56768e-06	0.179824	-0.000147956	0.000194162	0.45	0.00424314	68.6781
genus.Fusicatenibacter.id.11305	TB	rs6515626	G	A	0.0616	0.141575	0.0313559	7.28654e-06	0.051195	0.000630548	0.000343504	0.066	0.00407414	31.8838
genus.Fusicatenibacter.id.11305	TB	rs704418	T	C	0.1859	0.0739124	0.0151073	7.77428e-07	0.171212	-0.00014929	0.000212594	0.48	0.00396552	66.1853
genus.Fusicatenibacter.id.11305	TB	rs73103914	A	G	0.1779	-0.0597324	0.0134458	8.29563e-06	0.210814	0.000328243	0.000178204	0.065	0.00426001	74.3643
genus.Fusicatenibacter.id.11305	TB	rs792108	T	C	0.3539	-0.0508345	0.0113843	8.49535e-06	0.355635	0.00021403	0.000151631	0.16	0.00514713	87.8297
genus.Fusicatenibacter.id.11305	TB	rs8028026	A	G	0.0915	-0.0792146	0.0180505	8.0633e-06	0.110527	3.27355e-05	0.000231945	0.89	0.00334191	55.3935
genus.Fusicatenibacter.id.11305	TB	rs8063430	T	C	0.0596	-0.104026	0.022217	4.9289e-06	0.060455	9.98018e-05	0.000309451	0.75	0.00288585	45.0049
genus.Fusicatenibacter.id.11305	TB	rs9905659	G	A	0.1879	-0.061617	0.0136576	7.30993e-06	0.184086	0.000122127	0.000190138	0.52	0.00419422	73.211
genus.Gordonibacter.id.821	TB	rs117347059	G	C	0.2068	-0.128261	0.0285123	9.16713e-06	0.20847	-0.000167169	0.000182254	0.36	0.00943048	35.0536
genus.Gordonibacter.id.821	TB	rs13412653	A	C	0.3539	0.107597	0.0239228	8.61141e-06	0.354733	0.00018911	0.00015182	0.21	0.0111032	41.7787
genus.Gordonibacter.id.821	TB	rs16955299	G	A	0.0835	-0.196423	0.0433538	6.37019e-06	0.07501	0.000166908	0.000278656	0.55	0.00641603	23.0531
genus.Gordonibacter.id.821	TB	rs322296	G	A	0.1193	0.17869	0.037722	4.02422e-06	0.118431	-0.000233328	0.000225642	0.3	0.00732008	26.495
genus.Gordonibacter.id.821	TB	rs35042269	C	A	0.1889	-0.180293	0.0403296	8.10852e-06	0.103386	0.000419225	0.00026344	0.11	0.00685002	24.7819
genus.Gordonibacter.id.821	TB	rs3765837	T	G	0.0785	-0.190729	0.0433608	7.16906e-06	0.090303	0.000404402	0.000255022	0.11	0.00644367	23.0493
genus.Gordonibacter.id.821	TB	rs4596722	A	G	0.4761	0.102908	0.0231571	9.0568e-06	0.479711	-6.70949e-07	0.00014622	1	0.0114661	43.1601
genus.Gordonibacter.id.821	TB	rs61934597	C	T	0.0755	-0.172495	0.0388567	8.36672e-06	0.095675	0.000288842	0.000247104	0.24	0.00693731	25.7216
genus.Gordonibacter.id.821	TB	rs71545975	A	G	0.173	-0.153972	0.0338918	7.03944e-06	0.13807	9.3803e-06	0.000211273	0.96	0.00822916	29.4891
genus.Gordonibacter.id.821	TB	rs7220558	A	T	0.4324	0.116884	0.0234834	6.70634e-07	0.412629	0.00013818	0.000148492	0.35	0.0113086	42.5604
genus.Gordonibacter.id.821	TB	rs72714787	C	A	0.1044	0.181405	0.0377102	1.42889e-06	0.104848	9.32001e-05	0.000239961	0.7	0.00707239	26.5038
genus.Gordonibacter.id.821	TB	rs72939513	A	G	0.0537	-0.21399	0.0490592	7.98199e-06	0.059828	4.19681e-06	0.000312315	0.99	0.00589907	20.3717
genus.Gordonibacter.id.821	TB	rs7294633	C	T	0.3509	0.12867	0.0249946	3.43763e-07	0.304282	-0.00029473	0.000159272	0.064	0.0106321	39.9871
genus.Gordonibacter.id.821	TB	rs76287110	A	T	0.0706	-0.242965	0.0466177	1.67486e-07	0.066931	-2.55674e-06	0.000290828	0.99	0.00612109	21.4387
genus.Gordonibacter.id.821	TB	rs768830	G	A	0.1292	0.149852	0.0333315	7.75583e-06	0.136426	-0.000273323	0.000215119	0.2	0.00799405	29.9856
genus.Haemophilus.id.3698	TB	rs10781340	G	A	0.166	0.0948915	0.0203221	4.32266e-06	0.165834	-0.000356177	0.000194949	0.068	0.00249321	22.5825
genus.Haemophilus.id.3698	TB	rs10840326	C	G	0.4433	-0.0677384	0.0151463	7.36533e-06	0.451154	-3.28633e-05	0.000146701	0.82	0.00226474	20.1702
genus.Haemophilus.id.3698	TB	rs111582866	G	A	0.1014	-0.124265	0.026016	1.27347e-06	0.105271	-3.15141e-05	0.00023835	0.89	0.00281407	23.6146
genus.Haemophilus.id.3698	TB	rs12191680	C	G	0.165	0.106544	0.0200323	1.46913e-07	0.155838	-2.09979e-05	0.000202702	0.92	0.00312796	28.5945
genus.Haemophilus.id.3698	TB	rs12876183	T	A	0.2753	0.0749201	0.016711	9.6249e-06	0.258713	5.89212e-05	0.00016683	0.72	0.00223971	20.445
genus.Haemophilus.id.3698	TB	rs35509	G	A	0.0785	0.128249	0.0268779	2.00952e-06	0.091801	0.000155613	0.000251717	0.54	0.00237959	20.103
genus.Haemophilus.id.3698	TB	rs4822728	T	C	0.4374	0.0705861	0.0151388	3.47849e-06	0.381639	0.000107745	0.000149993	0.47	0.00245215	22.4112
genus.Haemophilus.id.3698	TB	rs56310940	G	C	0.0825	-0.108393	0.0247052	7.23232e-06	0.082707	2.94623e-05	0.000267174	0.91	0.00177867	16.245
genus.Haemophilus.id.3698	TB	rs76022354	C	T	0.0328	0.244638	0.0505504	1.83031e-06	0.045043	6.51445e-05	0.000357257	0.86	0.00379723	13.7831
genus.Haemophilus.id.3698	TB	rs78909003	T	C	0.0497	-0.246256	0.0503924	1.66745e-06	0.049911	-0.000398676	0.000333305	0.23	0.00572822	20.4927
genus.Haemophilus.id.3698	TB	rs9328464	T	C	0.492	0.0723095	0.0148799	1.42269e-06	0.495458	6.06578e-05	0.000144769	0.68	0.00261366	23.8912
genus.Haemophilus.id.3698	TB	rs9382510	C	T	0.2455	-0.093521	0.0172649	7.12051e-08	0.237317	-2.13961e-05	0.000171114	0.9	0.00324011	29.6296
genus.Haemophilus.id.3698	TB	rs9574096	A	T	0.3618	-0.0736375	0.0155227	2.1802e-06	0.367062	-0.000120086	0.000151409	0.43	0.00250411	22.8848
genus.Haemophilus.id.3698	TB	rs9895850	T	C	0.0497	-0.192957	0.0416755	2.1406e-06	0.052509	0.000179878	0.000326057	0.58	0.00351696	16.1998
genus.Holdemanella.id.11393	TB	rs12415649	G	C	0.2376	0.0839384	0.0190567	7.87995e-06	0.234448	5.56269e-05	0.000172543	0.75	0.00680215	52.4613
genus.Holdemanella.id.11393	TB	rs12513188	G	A	0.2217	0.0903906	0.0195276	4.6548e-06	0.200364	-0.000202538	0.000183536	0.27	0.00660665	51.1962
genus.Holdemanella.id.11393	TB	rs17586763	T	C	0.0179	-0.227285	0.0510135	7.71949e-06	0.042112	-0.00083369	0.000362057	0.021	0.00510938	19.5924
genus.Holdemanella.id.11393	TB	rs1830029	C	G	0.1799	-0.0954096	0.021093	5.34728e-06	0.186662	-0.000271979	0.000188788	0.15	0.00631833	47.3963
genus.Holdemanella.id.11393	TB	rs1926302	G	A	0.1531	-0.107972	0.0231421	7.50141e-06	0.136789	-0.000281022	0.00021644	0.19	0.00557911	43.2002
genus.Holdemanella.id.11393	TB	rs34187114	C	A	0.166	-0.104505	0.022601	5.13495e-06	0.154636	0.000105067	0.000201515	0.6	0.00571044	44.2344
genus.Holdemanella.id.11393	TB	rs35228298	G	A	0.2465	0.0934832	0.0202886	7.29849e-06	0.212721	0.000244566	0.000178547	0.17	0.00656721	49.2756
genus.Holdemanella.id.11393	TB	rs4541991	T	C	0.2356	-0.0927334	0.0194435	2.10094e-06	0.215435	0.000234756	0.000179131	0.19	0.00667207	51.4177
genus.Holdemanella.id.11393	TB	rs607782	T	C	0.3817	-0.0854214	0.0172515	7.19447e-07	0.367432	0.000195525	0.000156089	0.21	0.00771443	57.9504
genus.Holdemanella.id.11393	TB	rs62113381	T	C	0.159	-0.105447	0.0232029	5.53879e-06	0.146709	0.000384786	0.000206548	0.062	0.00586121	43.0862
genus.Holdemanella.id.11393	TB	rs73011279	T	C	0.2078	-0.0961669	0.0199336	1.36046e-06	0.219396	-0.000229513	0.000176715	0.19	0.00668336	50.153
genus.Holdemanella.id.11393	TB	rs75764681	T	C	0.0626	-0.283103	0.0598999	1.94273e-06	0.050843	2.44752e-05	0.000364464	0.95	0.00552855	16.6834
genus.Holdemanella.id.11393	TB	rs761624	C	G	0.3082	0.0959801	0.0179537	1.37775e-07	0.276737	-0.000103146	0.000163568	0.53	0.0071761	55.6843
genus.Holdemanella.id.11393	TB	rs8113760	G	A	0.3519	0.078999	0.01734	4.62395e-06	0.352981	3.53377e-05	0.000152064	0.82	0.00767534	57.6545
genus.Holdemania.id.2157	TB	rs10885477	T	C	0.0616	-0.135137	0.0301894	8.59833e-06	0.065234	0.000203283	0.000294435	0.49	0.00379728	33.1165
genus.Holdemania.id.2157	TB	rs11080063	G	A	0.4662	-0.0665238	0.0149837	6.66887e-06	0.483873	-4.21115e-05	0.000146064	0.77	0.00727819	66.7244
genus.Holdemania.id.2157	TB	rs111745969	A	G	0.0795	0.120677	0.0265781	3.70776e-06	0.095268	-0.000502421	0.000249765	0.044	0.00454923	37.6158
genus.Holdemania.id.2157	TB	rs113593397	A	G	0.1024	-0.128935	0.0282526	9.35728e-06	0.085641	1.35963e-05	0.000262282	0.96	0.00424838	35.3864
genus.Holdemania.id.2157	TB	rs116500994	G	T	0.0517	-0.13755	0.0293386	2.34479e-06	0.070893	-0.000378677	0.000284854	0.18	0.00402604	34.0767
genus.Holdemania.id.2157	TB	rs12701617	A	G	0.4583	-0.0660617	0.0149427	9.51844e-06	0.435414	-2.32126e-05	0.0001472	0.87	0.00729565	66.9077
genus.Holdemania.id.2157	TB	rs150096134	T	A	0.0626	0.162139	0.0332089	2.37767e-06	0.054194	0.000120371	0.000324916	0.71	0.00434139	30.1036
genus.Holdemania.id.2157	TB	rs1867876	T	C	0.2942	0.0842919	0.0162192	2.7388e-07	0.290215	-4.91306e-05	0.000160468	0.76	0.00672312	61.6419
genus.Holdemania.id.2157	TB	rs41438744	C	G	0.0726	-0.12487	0.0270129	2.44434e-06	0.079069	-6.80161e-05	0.000270602	0.8	0.00417071	37.0109
genus.Holdemania.id.2157	TB	rs4146507	C	T	0.2217	0.079488	0.0177002	7.22973e-06	0.217989	0.00011769	0.000177526	0.51	0.00616471	56.484
genus.Holdemania.id.2157	TB	rs55888180	C	G	0.0875	0.128671	0.0282795	5.89194e-06	0.08812	-0.000335366	0.000257553	0.19	0.00416047	35.353
genus.Holdemania.id.2157	TB	rs6133067	T	C	0.3111	0.0910829	0.0178561	5.16929e-07	0.250281	-7.23536e-05	0.000184576	0.69	0.0062791	55.9907
genus.Holdemania.id.2157	TB	rs73139538	G	A	0.0527	-0.148594	0.0327469	7.77178e-06	0.062333	-1.96175e-05	0.000301192	0.95	0.00375818	30.5297
genus.Holdemania.id.2157	TB	rs80149660	C	T	0.0586	-0.232987	0.0519183	6.04217e-06	0.058769	-0.000405303	0.000308839	0.19	0.00583268	19.2493
genus.Holdemania.id.2157	TB	rs9500080	C	T	0.2346	0.0926764	0.0178886	4.08515e-07	0.23518	5.02645e-05	0.000174212	0.77	0.00610151	55.8892
genus.Holdemania.id.2157	TB	rs9529719	T	C	0.325	0.074038	0.0160494	5.96669e-06	0.314635	-0.000346237	0.000158592	0.029	0.00679522	62.2938
genus.Holdemania.id.2157	TB	rs967319	T	C	0.2465	0.0788638	0.0176744	8.38155e-06	0.241604	6.41844e-05	0.000169799	0.71	0.00617366	56.5666
genus.Howardella.id.2000	TB	rs10048062	C	T	0.1074	-0.147352	0.0336531	8.58873e-06	0.132288	0.000127227	0.000215529	0.56	0.00775904	29.6993
genus.Howardella.id.2000	TB	rs12452946	A	G	0.501	-0.105833	0.0228941	3.80393e-06	0.479094	-1.15693e-05	0.000146518	0.94	0.011364	43.6564
genus.Howardella.id.2000	TB	rs1484873	A	G	0.0686	-0.227831	0.046335	2.55918e-06	0.0549793	0.000221875	0.000318728	0.49	0.00594612	21.57
genus.Howardella.id.2000	TB	rs17167098	G	A	0.1133	-0.169366	0.0352068	1.12323e-06	0.13945	5.02692e-05	0.000211046	0.81	0.00785845	28.3878
genus.Howardella.id.2000	TB	rs2154047	C	A	0.0676	-0.192557	0.0420093	9.97042e-06	0.0832513	7.90021e-05	0.000263239	0.76	0.00652742	23.7911
genus.Howardella.id.2000	TB	rs36081916	T	C	0.1113	-0.18123	0.0402987	4.7004e-06	0.105625	0.000117354	0.000246058	0.63	0.00765693	24.7993
genus.Howardella.id.2000	TB	rs3791893	A	G	0.1233	0.147035	0.034023	9.49716e-06	0.127517	6.57641e-06	0.000221604	0.98	0.00768537	29.3764
genus.Howardella.id.2000	TB	rs609430	T	G	0.339	-0.112045	0.0239328	3.34484e-06	0.348143	0.000167238	0.000153761	0.28	0.0108818	41.7617
genus.Howardella.id.2000	TB	rs61771805	A	T	0.1869	-0.136779	0.0296811	4.0274e-06	0.209695	-9.53208e-05	0.000178822	0.59	0.00924145	33.6728
genus.Howardella.id.2000	TB	rs672217	G	A	0.1412	0.164146	0.0349993	3.52468e-06	0.128266	-0.00028813	0.000217158	0.18	0.00785038	28.5562
genus.Howardella.id.2000	TB	rs901099	T	G	0.3121	-0.12718	0.0250924	6.52858e-07	0.315754	-0.000193794	0.000158362	0.22	0.0108094	39.8308
genus.Hungatella.id.11306	TB	rs10044993	C	A	0.1173	0.139547	0.0316748	8.06668e-06	0.150808	0.000255512	0.000205718	0.21	0.00403257	17.0337
genus.Hungatella.id.11306	TB	rs13128780	T	C	0.1451	-0.149725	0.0312777	1.74998e-06	0.15155	7.62459e-05	0.000204811	0.71	0.00556164	22.3542
genus.Hungatella.id.11306	TB	rs13249325	T	G	0.3668	-0.100023	0.0225883	9.69162e-06	0.375409	8.96489e-05	0.000150363	0.55	0.00464725	19.6423
genus.Hungatella.id.11306	TB	rs17092615	G	A	0.1243	0.152235	0.0337867	7.37677e-06	0.128085	-7.68623e-05	0.000220493	0.73	0.00504526	20.3189
genus.Hungatella.id.11306	TB	rs72759041	G	T	0.2346	-0.126025	0.0282242	3.86095e-06	0.231231	-8.16793e-05	0.000172502	0.64	0.00570374	22.4181
genus.Intestinibacter.id.11345	TB	rs10805326	G	A	0.2783	0.0775151	0.0139665	3.54544e-08	0.313028	-4.9138e-05	0.000158094	0.76	0.00578605	71.5884
genus.Intestinibacter.id.11345	TB	rs118030283	G	A	0.0378	-0.151829	0.0324471	2.67439e-06	0.054042	0.000475122	0.000325647	0.14	0.00347816	30.8124
genus.Intestinibacter.id.11345	TB	rs16938435	T	C	0.0606	-0.112189	0.0235439	1.80097e-06	0.07851	-9.63489e-05	0.00027148	0.72	0.00344044	42.467
genus.Intestinibacter.id.11345	TB	rs2098844	C	T	0.4245	-0.0575295	0.0128416	6.78879e-06	0.456018	5.69572e-05	0.000147388	0.7	0.00629582	77.8595
genus.Intestinibacter.id.11345	TB	rs2702387	A	G	0.3519	0.0608559	0.0132145	4.25994e-06	0.341005	-0.000244852	0.00015387	0.11	0.0061192	75.6619
genus.Intestinibacter.id.11345	TB	rs4327025	G	A	0.1948	-0.0810346	0.0154397	1.64326e-07	0.220314	7.96492e-05	0.000176405	0.65	0.00523686	64.7577
genus.Intestinibacter.id.11345	TB	rs447950	A	G	0.2992	0.0628342	0.0136652	5.63911e-06	0.309525	0.000196594	0.000157888	0.21	0.00591284	73.1665
genus.Intestinibacter.id.11345	TB	rs478972	T	C	0.0596	-0.142681	0.0297116	1.81991e-06	0.0477817	-0.000219923	0.000339661	0.52	0.00324664	33.6503
genus.Intestinibacter.id.11345	TB	rs6062862	A	G	0.0944	0.0924508	0.0204658	6.67984e-06	0.116256	0.000230307	0.000228493	0.31	0.00399269	48.8539
genus.Intestinibacter.id.11345	TB	rs62430350	T	C	0.0577	0.151096	0.0351476	6.84229e-06	0.053399	-0.000243502	0.000326679	0.46	0.00370536	28.444
genus.Intestinibacter.id.11345	TB	rs68093214	C	T	0.2575	0.0662258	0.0149877	9.25769e-06	0.242681	-0.000103854	0.000170477	0.54	0.0055821	66.71
genus.Intestinibacter.id.11345	TB	rs6875660	C	T	0.1233	0.0890455	0.0193905	3.05781e-06	0.117778	0.000121261	0.000226506	0.59	0.00417767	51.5632
genus.Intestinibacter.id.11345	TB	rs893394	G	A	0.4195	0.0583322	0.0130729	7.85038e-06	0.466411	8.40226e-05	0.000149553	0.57	0.00639448	76.481
genus.Intestinibacter.id.11345	TB	rs9348442	C	T	0.0875	0.099082	0.0221625	6.25936e-06	0.081233	-0.000204909	0.000268329	0.45	0.0036541	45.1139
genus.Intestinimonas.id.2062	TB	rs1000888	C	G	0.3956	-0.0585038	0.013219	9.71299e-06	0.385965	2.5736e-05	0.000149361	0.86	0.00621822	75.6361
genus.Intestinimonas.id.2062	TB	rs10262702	T	C	0.1292	0.0918017	0.0194885	2.06073e-06	0.128451	-0.000194945	0.000219313	0.37	0.00434214	51.3037
genus.Intestinimonas.id.2062	TB	rs11258178	A	G	0.4145	0.0660742	0.0134139	6.98195e-07	0.368033	0.000142523	0.000151121	0.35	0.00629613	74.5369
genus.Intestinimonas.id.2062	TB	rs12226153	A	G	0.0616	-0.151142	0.0306922	5.12171e-07	0.059742	-4.67118e-05	0.000308342	0.88	0.00359795	32.5743
genus.Intestinimonas.id.2062	TB	rs12566247	T	A	0.3479	0.0637084	0.0135355	2.19054e-06	0.335989	-0.000159725	0.00015497	0.3	0.00608068	73.8673
genus.Intestinimonas.id.2062	TB	rs17067892	C	T	0.0765	0.107194	0.0250013	6.37926e-06	0.073666	-0.000275696	0.000278888	0.32	0.00345285	39.9909
genus.Intestinimonas.id.2062	TB	rs1859797	G	A	0.504	0.060368	0.0131793	4.12235e-06	0.458067	0.000136421	0.0001472	0.35	0.0064075	75.8639
genus.Intestinimonas.id.2062	TB	rs2276760	A	G	0.2197	-0.0685234	0.0152546	7.84062e-06	0.22305	5.36786e-05	0.000175847	0.76	0.00539693	65.5433
genus.Intestinimonas.id.2062	TB	rs2731794	C	T	0.0596	0.120632	0.0257529	1.91744e-06	0.073151	0.000608206	0.000284294	0.032	0.00349264	38.8235
genus.Intestinimonas.id.2062	TB	rs2930225	G	T	0.2584	0.0729524	0.0152948	1.34622e-06	0.260427	-0.000407381	0.00016565	0.014	0.00541759	65.3706
genus.Intestinimonas.id.2062	TB	rs4113676	A	C	0.0616	-0.218507	0.0490152	7.41635e-06	0.050963	-0.000149652	0.00034508	0.66	0.00639476	20.389
genus.Intestinimonas.id.2062	TB	rs4784055	T	C	0.0557	-0.175324	0.038599	8.71812e-07	0.045725	-0.000157107	0.000351771	0.66	0.0080485	25.8912
genus.Intestinimonas.id.2062	TB	rs62240188	G	A	0.0686	0.130074	0.0267179	2.20308e-06	0.074955	0.000767034	0.000275732	0.0054	0.00363753	37.4208
genus.Intestinimonas.id.2062	TB	rs62427239	C	A	0.0457	0.162658	0.0367647	9.40505e-06	0.052415	0.000269401	0.000337713	0.43	0.00424191	27.1915
genus.Intestinimonas.id.2062	TB	rs6934519	C	T	0.2753	0.0692373	0.0151154	8.56956e-06	0.254734	-0.000143674	0.000166629	0.39	0.00544278	66.147
genus.Intestinimonas.id.2062	TB	rs716604	A	G	0.1879	0.0818068	0.0165992	8.5663e-07	0.182232	-0.000238465	0.000188792	0.21	0.00495823	60.2338
genus.Intestinimonas.id.2062	TB	rs7170984	T	C	0.2903	-0.0658116	0.0140767	2.98356e-06	0.310662	-0.000174946	0.00016037	0.28	0.00584154	71.0275
genus.Intestinimonas.id.2062	TB	rs72982915	C	T	0.0457	0.183158	0.0402743	4.91157e-06	0.045171	-0.00025625	0.000350142	0.46	0.00442139	24.8209
genus.Intestinimonas.id.2062	TB	rs9823439	T	C	0.4414	-0.0581947	0.0131455	9.85876e-06	0.458496	4.60551e-05	0.000147563	0.76	0.00642386	76.0589
genus.Intestinimonas.id.2062	TB	rs994794	G	C	0.0398	-0.141905	0.0315074	7.30503e-06	0.051315	0.000113919	0.000334107	0.73	0.00341947	31.7318
genus.Lachnoclostridium.id.11308	TB	rs1031599	G	T	0.0845	-0.078627	0.0175644	6.31376e-06	0.0958721	2.24131e-05	0.000255417	0.93	0.00326173	56.9267
genus.Lachnoclostridium.id.11308	TB	rs12566975	T	C	0.493	-0.0468097	0.0105787	9.57204e-06	0.49005	-0.000126666	0.000145948	0.39	0.00524713	94.5193
genus.Lachnoclostridium.id.11308	TB	rs1528479	G	A	0.3698	-0.0497798	0.0111919	9.63976e-06	0.333776	-0.000238854	0.000155427	0.12	0.00508644	89.3399
genus.Lachnoclostridium.id.11308	TB	rs1997204	T	C	0.0527	-0.108075	0.0242022	5.97081e-06	0.0578889	0.000133702	0.000312148	0.67	0.002914	41.3127
genus.Lachnoclostridium.id.11308	TB	rs2385421	A	G	0.1044	0.0746186	0.0180734	7.13717e-06	0.083996	-0.000573947	0.000268042	0.032	0.00308102	55.3237
genus.Lachnoclostridium.id.11308	TB	rs3821998	C	A	0.0885	-0.0864066	0.0192519	6.72052e-06	0.081811	-0.000151362	0.000265491	0.57	0.00289022	51.937
genus.Lachnoclostridium.id.11308	TB	rs4738679	G	A	0.3648	-0.0520267	0.011404	4.41754e-06	0.328099	-5.4717e-05	0.000155363	0.72	0.00486921	87.6784
genus.Lachnoclostridium.id.11308	TB	rs6112314	A	C	0.3966	-0.0561715	0.0108174	2.43212e-07	0.3987	2.855e-06	0.00014937	0.98	0.00515452	92.4331
genus.Lachnoclostridium.id.11308	TB	rs615997	T	C	0.499	0.0511752	0.0106491	2.02677e-06	0.482664	-0.00038402	0.000146168	0.0086	0.00521553	93.8946
genus.Lachnoclostridium.id.11308	TB	rs61915992	A	T	0.1233	0.0803876	0.0172209	2.6727e-06	0.121413	0.000251755	0.000222688	0.26	0.00345011	58.0622
genus.Lachnoclostridium.id.11308	TB	rs62028349	G	C	0.505	0.0469989	0.0105971	9.17043e-06	0.495301	-0.000113835	0.000147378	0.44	0.00523777	94.355
genus.Lachnoclostridium.id.11308	TB	rs62285313	A	G	0.0855	0.0864203	0.0181565	1.58331e-06	0.10227	0.000305375	0.000241181	0.21	0.00323104	55.0701
genus.Lachnoclostridium.id.11308	TB	rs72829893	G	T	0.0656	0.117472	0.0268103	5.57766e-06	0.050108	-0.000319361	0.00033423	0.34	0.00299801	37.2931
genus.Lachnoclostridium.id.11308	TB	rs78068103	A	G	0.0915	0.0886199	0.0194248	3.66519e-06	0.079074	-0.000165584	0.000278593	0.55	0.00293697	51.4747
genus.Lachnoclostridium.id.11308	TB	rs789029	C	T	0.1889	-0.0641288	0.0137974	3.75328e-06	0.177199	8.12572e-05	0.00019263	0.67	0.00402776	72.4693
genus.Lachnospira.id.2004	TB	rs13157098	A	G	0.167	-0.0768058	0.0155312	5.99315e-07	0.149603	-0.000360479	0.000206417	0.081	0.00164127	26.2131
genus.Lachnospira.id.2004	TB	rs159484	G	A	0.1133	0.0794668	0.0176999	6.67622e-06	0.101003	-0.000317713	0.000243897	0.19	0.00126884	20.9435
genus.Lachnospira.id.2004	TB	rs2326833	C	G	0.1252	-0.078495	0.017109	4.59648e-06	0.117025	-0.000188286	0.000226113	0.41	0.00134967	21.1238
genus.Lachnospira.id.2004	TB	rs2520509	A	G	0.3181	0.0519063	0.011578	7.41854e-06	0.339209	4.58268e-05	0.000155014	0.77	0.00116884	19.306
genus.Lachnospira.id.2004	TB	rs4686798	T	C	0.3857	0.0531826	0.0113747	2.73936e-06	0.370631	-8.09028e-05	0.000150814	0.59	0.00134029	22.1378
genus.Lachnospira.id.2004	TB	rs4923324	G	A	0.2386	-0.0617321	0.0133387	2.43593e-06	0.234698	2.52831e-05	0.000171294	0.88	0.00138464	22.8615
genus.Lachnospira.id.2004	TB	rs56791201	T	C	0.4573	0.051823	0.0110697	2.92823e-06	0.473742	-5.87233e-05	0.000145894	0.69	0.00133302	22.0028
genus.LachnospiraceaeFCS020group.id.11314	TB	rs10093861	G	A	0.498	-0.0568869	0.0121152	3.05624e-06	0.503012	0.000153097	0.000145764	0.29	0.00595769	82.529
genus.LachnospiraceaeFCS020group.id.11314	TB	rs113859143	G	C	0.0845	-0.108906	0.0242055	2.5545e-06	0.072766	1.01669e-05	0.000280018	0.97	0.00311108	41.3067
genus.LachnospiraceaeFCS020group.id.11314	TB	rs12078956	C	G	0.1213	0.106101	0.0222904	2.15431e-06	0.092576	0.000167902	0.000253579	0.51	0.00341266	44.8555
genus.LachnospiraceaeFCS020group.id.11314	TB	rs1254846	G	A	0.0915	0.105963	0.0232501	5.59664e-06	0.0711841	2.2122e-05	0.000285704	0.94	0.00325467	43.004
genus.LachnospiraceaeFCS020group.id.11314	TB	rs1363769	T	C	0.0328	-0.200628	0.0449372	1.58163e-06	0.0578846	0.000287785	0.000315541	0.36	0.00622077	22.2408
genus.LachnospiraceaeFCS020group.id.11314	TB	rs2322265	C	T	0.2555	-0.0666305	0.0141577	5.20809e-06	0.239686	-0.000152529	0.000172163	0.38	0.00510258	70.6229
genus.LachnospiraceaeFCS020group.id.11314	TB	rs2862811	T	C	0.4543	0.0564927	0.0121736	3.91911e-06	0.445593	-0.000120065	0.000146164	0.41	0.00592927	82.133
genus.LachnospiraceaeFCS020group.id.11314	TB	rs35035870	T	C	0.0358	-0.190615	0.0414403	2.62028e-06	0.045027	-5.61121e-05	0.000351184	0.87	0.00425883	24.1226
genus.LachnospiraceaeFCS020group.id.11314	TB	rs369444	C	G	0.0636	0.125481	0.0259008	3.14826e-06	0.05773	0.000124502	0.000311837	0.69	0.00308782	38.6027
genus.LachnospiraceaeFCS020group.id.11314	TB	rs4452603	T	G	0.2863	0.0604208	0.0135965	8.9819e-06	0.26469	-4.73517e-05	0.000165144	0.77	0.00542372	73.5377
genus.LachnospiraceaeFCS020group.id.11314	TB	rs7249113	G	A	0.2813	0.0679483	0.0133496	3.72097e-07	0.300489	9.35614e-05	0.000161466	0.56	0.00550439	74.8976
genus.LachnospiraceaeFCS020group.id.11314	TB	rs72793667	A	G	0.0835	-0.116881	0.0246589	1.63421e-06	0.079719	1.00737e-05	0.000272202	0.97	0.00326081	40.5468
genus.LachnospiraceaeFCS020group.id.11314	TB	rs9308097	A	G	0.4523	0.055381	0.0123659	7.4729e-06	0.412867	-1.19395e-05	0.000148209	0.94	0.00593614	80.8553
genus.LachnospiraceaeFCS020group.id.11314	TB	rs9788306	C	T	0.2843	-0.062804	0.0130744	1.38618e-06	0.294151	-0.000107719	0.000160054	0.5	0.005523	76.4741
genus.LachnospiraceaeFCS020group.id.11314	TB	rs9919338	G	C	0.4364	-0.0553339	0.0120621	4.90667e-06	0.472666	0.000116569	0.000145519	0.42	0.00598548	82.8922
genus.LachnospiraceaeNC2004group.id.11316	TB	rs117467633	T	C	0.0626	-0.169687	0.0383169	9.13317e-06	0.069009	-0.000201512	0.000295528	0.5	0.00337932	17.2082
genus.LachnospiraceaeNC2004group.id.11316	TB	rs12127733	G	A	0.1779	0.115182	0.0246006	3.10594e-06	0.169685	8.41211e-05	0.000193454	0.66	0.00388058	24.2468
genus.LachnospiraceaeNC2004group.id.11316	TB	rs12208226	C	A	0.1064	-0.154739	0.0340372	9.7484e-06	0.083755	-0.000431309	0.00026361	0.1	0.00455318	25.6968
genus.LachnospiraceaeNC2004group.id.11316	TB	rs12863463	G	A	0.0547	-0.156365	0.0345372	6.03984e-06	0.077106	6.03427e-06	0.000275589	0.98	0.00252852	13.9776
genus.LachnospiraceaeNC2004group.id.11316	TB	rs1331592	C	G	0.2286	0.0948806	0.0208369	5.34359e-06	0.226778	3.08899e-05	0.000173655	0.86	0.00317498	20.1489
genus.LachnospiraceaeNC2004group.id.11316	TB	rs17067076	G	A	0.0765	-0.154631	0.0352194	5.61206e-06	0.059541	0.000108272	0.000309929	0.73	0.0033785	15.0751
genus.LachnospiraceaeNC2004group.id.11316	TB	rs1928659	T	C	0.2495	0.102522	0.0226445	6.17241e-06	0.246482	-6.24285e-05	0.000170951	0.72	0.00393628	21.7904
genus.LachnospiraceaeNC2004group.id.11316	TB	rs1929743	T	C	0.3121	0.0837206	0.0190318	9.0551e-06	0.344611	0.000119945	0.000153082	0.43	0.00300964	19.1025
genus.LachnospiraceaeNC2004group.id.11316	TB	rs3756315	A	G	0.339	-0.0883469	0.0188397	3.32583e-06	0.324613	-0.000194221	0.00015622	0.21	0.00349796	22.2057
genus.LachnospiraceaeNC2004group.id.11316	TB	rs6116753	G	A	0.2396	0.0994748	0.0209139	2.9225e-06	0.258643	-4.91727e-06	0.000166396	0.98	0.00360566	22.711
genus.LachnospiraceaeND3007group.id.11317	TB	rs13110238	C	G	0.2445	-0.0636978	0.0142041	4.47808e-06	0.225759	-8.97501e-05	0.000177588	0.61	0.00149897	22.5438
genus.LachnospiraceaeND3007group.id.11317	TB	rs2861203	G	A	0.3191	0.0572304	0.0127279	7.36931e-06	0.302182	0.000131782	0.000162785	0.42	0.00142329	21.8117
genus.LachnospiraceaeND3007group.id.11317	TB	rs72776675	T	C	0.175	-0.0647067	0.014797	8.71689e-06	0.179864	-0.000266192	0.000192484	0.17	0.00120899	18.5199
genus.LachnospiraceaeND3007group.id.11317	TB	rs9932954	A	G	0.4284	-0.0561864	0.0115984	1.24882e-06	0.454341	-0.000179676	0.00014629	0.22	0.00154609	23.5679
genus.LachnospiraceaeNK4A136group.id.11319	TB	rs10952110	G	T	0.4483	0.0487709	0.0109614	9.08113e-06	0.460172	0.000112632	0.000146955	0.44	0.0054125	91.218
genus.LachnospiraceaeNK4A136group.id.11319	TB	rs11263806	A	G	0.2783	-0.0524615	0.0116758	5.06517e-06	0.315851	0.000145924	0.000159008	0.36	0.00494452	85.6373
genus.LachnospiraceaeNK4A136group.id.11319	TB	rs12362320	G	C	0.336	0.0573168	0.0115466	8.04224e-07	0.348831	0.000275658	0.000153617	0.073	0.0051396	86.5951
genus.LachnospiraceaeNK4A136group.id.11319	TB	rs12611395	A	G	0.0895	-0.0902532	0.0199652	5.83039e-06	0.0977707	0.00020564	0.000249065	0.41	0.00302895	50.081
genus.LachnospiraceaeNK4A136group.id.11319	TB	rs160061	A	G	0.4682	0.0513831	0.0108094	2.12198e-06	0.492189	6.91131e-05	0.000145939	0.64	0.00533933	92.5013
genus.LachnospiraceaeNK4A136group.id.11319	TB	rs28540839	A	C	0.4871	0.0508285	0.0110591	9.34319e-06	0.482465	-2.23064e-05	0.000145847	0.88	0.00536496	90.4124
genus.LachnospiraceaeNK4A136group.id.11319	TB	rs2880566	T	C	0.1879	0.0599578	0.0134693	5.61428e-06	0.199178	0.000163401	0.000184407	0.38	0.00428996	74.2345
genus.LachnospiraceaeNK4A136group.id.11319	TB	rs4955932	T	C	0.3956	-0.0492283	0.0109388	7.05426e-06	0.411579	8.01289e-05	0.000151256	0.6	0.00527591	91.4073
genus.LachnospiraceaeNK4A136group.id.11319	TB	rs59805249	T	C	0.0905	0.0936162	0.0207982	9.45385e-06	0.066087	0.000434224	0.000295842	0.14	0.00315428	48.0747
genus.LachnospiraceaeNK4A136group.id.11319	TB	rs68104925	T	C	0.3708	-0.0549104	0.0115385	2.36779e-06	0.353594	3.65286e-06	0.000152276	0.98	0.00500566	86.6563
genus.LachnospiraceaeNK4A136group.id.11319	TB	rs73044693	A	G	0.0666	-0.10758	0.0229884	3.57256e-06	0.083084	-0.0001995	0.000271469	0.46	0.00339408	43.4934
genus.LachnospiraceaeNK4A136group.id.11319	TB	rs7616165	G	T	0.0368	-0.230542	0.0483465	2.77391e-06	0.050482	-0.000207005	0.000334369	0.54	0.00502688	20.6739
genus.LachnospiraceaeNK4A136group.id.11319	TB	rs76193507	A	G	0.0567	-0.22973	0.0499776	2.9309e-06	0.047465	-0.00037901	0.00034293	0.27	0.00556113	19.9978
genus.LachnospiraceaeNK4A136group.id.11319	TB	rs7832116	A	G	0.1461	-0.0714756	0.0151703	3.57084e-06	0.152291	-0.000146647	0.000205003	0.47	0.00381363	65.9106
genus.LachnospiraceaeNK4A136group.id.11319	TB	rs954878	A	G	0.4503	-0.0520656	0.0109082	1.78203e-06	0.440844	-6.22363e-05	0.000147985	0.67	0.00529336	91.6633
genus.LachnospiraceaeUCG001.id.11321	TB	rs10815577	C	G	0.3867	-0.0683706	0.0143691	1.71503e-06	0.389575	-0.000140776	0.00014932	0.35	0.00681053	69.5803
genus.LachnospiraceaeUCG001.id.11321	TB	rs12131224	C	T	0.1163	0.117095	0.02591	7.39863e-06	0.091963	0.000131697	0.000257514	0.61	0.00397291	38.5872
genus.LachnospiraceaeUCG001.id.11321	TB	rs2050911	G	A	0.3042	0.0751466	0.0153934	1.10648e-06	0.290523	-0.000250969	0.000160499	0.12	0.00636082	64.95
genus.LachnospiraceaeUCG001.id.11321	TB	rs2371284	T	C	0.2227	-0.0761893	0.0170127	7.55967e-06	0.222133	0.000112892	0.000176121	0.52	0.00586637	58.7679
genus.LachnospiraceaeUCG001.id.11321	TB	rs437876	T	C	0.3728	0.0784637	0.0144768	7.1655e-08	0.392796	-7.24327e-05	0.000152831	0.64	0.00675953	69.0626
genus.LachnospiraceaeUCG001.id.11321	TB	rs4981345	T	C	0.3509	-0.0681973	0.0149831	6.08596e-06	0.339651	-0.000133888	0.000153057	0.38	0.00665571	66.7283
genus.LachnospiraceaeUCG001.id.11321	TB	rs573933	T	C	0.1024	-0.107898	0.0232346	3.10508e-06	0.097219	-0.000326537	0.000248705	0.19	0.00422241	43.0307
genus.LachnospiraceaeUCG001.id.11321	TB	rs62496417	T	G	0.2714	-0.0748504	0.0165681	5.87504e-06	0.234488	6.57241e-05	0.000171484	0.7	0.00591136	60.3452
genus.LachnospiraceaeUCG001.id.11321	TB	rs7213933	T	A	0.1948	-0.0816269	0.01838	9.01671e-06	0.186343	6.5286e-06	0.000187655	0.97	0.00543232	54.396
genus.LachnospiraceaeUCG001.id.11321	TB	rs7341608	T	C	0.1899	-0.0784757	0.0177648	9.48124e-06	0.189631	4.51834e-05	0.000186143	0.81	0.00564419	56.2798
genus.LachnospiraceaeUCG001.id.11321	TB	rs74034332	G	A	0.0457	0.168045	0.0382637	3.33351e-06	0.053379	8.72337e-06	0.00032846	0.98	0.00433397	26.1257
genus.LachnospiraceaeUCG001.id.11321	TB	rs78848836	A	G	0.0835	-0.118868	0.0259753	3.38171e-06	0.090729	-0.000345658	0.000252734	0.17	0.00403354	38.49
genus.LachnospiraceaeUCG001.id.11321	TB	rs79476906	T	A	0.1441	-0.087088	0.0197008	8.27425e-06	0.158005	-8.94285e-05	0.000199558	0.65	0.00509234	50.749
genus.LachnospiraceaeUCG001.id.11321	TB	rs8104225	A	G	0.1491	0.0892098	0.0197665	8.04216e-06	0.15666	0.000237724	0.000207319	0.25	0.00508011	50.5805
genus.LachnospiraceaeUCG001.id.11321	TB	rs9403580	C	T	0.1093	0.107801	0.0229777	3.46785e-06	0.105049	0.000115538	0.000238881	0.63	0.00429258	43.5118
genus.LachnospiraceaeUCG001.id.11321	TB	rs985416	C	T	0.2058	0.0970258	0.0181807	1.45591e-07	0.192391	-0.000119607	0.000185737	0.52	0.00551578	54.9923
genus.LachnospiraceaeUCG004.id.11324	TB	rs11128180	A	G	0.2237	0.0648288	0.0140126	4.51737e-06	0.233908	-1.72913e-06	0.00017147	0.99	0.00490902	71.3544
genus.LachnospiraceaeUCG004.id.11324	TB	rs12072562	T	C	0.0517	0.133104	0.0303566	7.0737e-06	0.061329	0.000283685	0.00030778	0.36	0.00357715	32.9346
genus.LachnospiraceaeUCG004.id.11324	TB	rs12673420	G	A	0.4414	0.0554351	0.0118375	2.98079e-06	0.425596	-0.000169986	0.000147247	0.25	0.005807	84.4655
genus.LachnospiraceaeUCG004.id.11324	TB	rs12747809	G	A	0.34	-0.062197	0.0125685	8.64875e-07	0.319292	0.000248747	0.000155999	0.11	0.00547075	79.5532
genus.LachnospiraceaeUCG004.id.11324	TB	rs12894272	A	G	0.3002	0.0579792	0.0125229	4.33949e-06	0.325174	-7.58715e-06	0.000155057	0.96	0.00549092	79.8427
genus.LachnospiraceaeUCG004.id.11324	TB	rs233486	A	G	0.1243	-0.0799088	0.017766	6.28457e-06	0.133216	-0.000521906	0.00021445	0.015	0.00408878	56.2791
genus.LachnospiraceaeUCG004.id.11324	TB	rs2444793	C	T	0.4702	-0.0542433	0.0118188	4.77076e-06	0.484548	8.71717e-05	0.000147057	0.55	0.00581616	84.5996
genus.LachnospiraceaeUCG004.id.11324	TB	rs2706242	G	C	0.0934	-0.0901399	0.0199712	9.83848e-06	0.098424	-9.43176e-05	0.000246883	0.7	0.00355725	50.0649
genus.LachnospiraceaeUCG004.id.11324	TB	rs2726805	A	G	0.4085	0.0548397	0.0120844	6.30399e-06	0.388986	0.000143307	0.000149071	0.34	0.00568785	82.7396
genus.LachnospiraceaeUCG004.id.11324	TB	rs2882478	G	A	0.4553	-0.0577091	0.0118338	1.20811e-06	0.442519	-0.000106798	0.000147303	0.47	0.00580759	84.4917
genus.LachnospiraceaeUCG004.id.11324	TB	rs35182105	A	G	0.0726	-0.109724	0.024221	4.86508e-06	0.070613	0.000167585	0.000286865	0.56	0.00312509	41.2802
genus.LachnospiraceaeUCG004.id.11324	TB	rs6656451	C	T	0.4394	-0.05436	0.011947	5.56781e-06	0.456368	-0.000160752	0.000146747	0.27	0.00575607	83.6915
genus.LachnospiraceaeUCG004.id.11324	TB	rs7629954	A	G	0.0686	0.108441	0.023825	5.77222e-06	0.070088	-0.000181997	0.000284352	0.52	0.00332854	41.9661
genus.LachnospiraceaeUCG008.id.11328	TB	rs10741777	T	C	0.2614	-0.0973842	0.0194791	7.68659e-07	0.245181	-0.000127447	0.00017004	0.45	0.00726603	51.3223
genus.LachnospiraceaeUCG008.id.11328	TB	rs10793103	C	T	0.3042	0.0974344	0.0181279	9.34937e-08	0.320283	0.000159275	0.00015667	0.31	0.0078034	55.1478
genus.LachnospiraceaeUCG008.id.11328	TB	rs10801803	G	A	0.162	-0.117029	0.0243085	1.40029e-06	0.134308	-0.00013822	0.00021395	0.52	0.00582844	41.1262
genus.LachnospiraceaeUCG008.id.11328	TB	rs13024781	T	C	0.503	-0.0798769	0.0168846	2.29166e-06	0.457223	0.000247897	0.000146514	0.091	0.00837086	59.2088
genus.LachnospiraceaeUCG008.id.11328	TB	rs57091572	A	G	0.1402	-0.110443	0.0235801	2.85822e-06	0.150996	9.48492e-05	0.000203676	0.64	0.00606494	42.3964
genus.LachnospiraceaeUCG008.id.11328	TB	rs57254474	G	A	0.2406	0.0886512	0.0199045	6.92061e-06	0.243446	0.000147161	0.000169682	0.39	0.00710884	50.2256
genus.LachnospiraceaeUCG008.id.11328	TB	rs61944774	A	G	0.0577	0.179838	0.0393797	6.34122e-06	0.061151	-4.70526e-05	0.000311709	0.88	0.00421446	25.3853
genus.LachnospiraceaeUCG008.id.11328	TB	rs62277846	C	T	0.2356	0.102292	0.0212319	1.58892e-06	0.198744	7.58294e-05	0.000182307	0.68	0.00666831	47.0855
genus.LachnospiraceaeUCG008.id.11328	TB	rs67078837	T	C	0.4583	-0.0845848	0.0170693	7.68189e-07	0.469313	-0.000210268	0.000147059	0.15	0.00828103	58.5681
genus.LachnospiraceaeUCG008.id.11328	TB	rs75356640	G	A	0.0885	0.136523	0.0303128	9.83206e-06	0.084081	9.81482e-05	0.000267732	0.71	0.00510988	32.9791
genus.LachnospiraceaeUCG008.id.11328	TB	rs955844	A	C	0.1998	0.112064	0.0228369	1.80994e-06	0.164128	-0.000252728	0.00019764	0.2	0.00633995	43.776
genus.LachnospiraceaeUCG008.id.11328	TB	rs9873555	G	C	0.1571	-0.121162	0.0233467	2.41343e-07	0.16262	2.2007e-05	0.000197296	0.91	0.00647033	42.8195
genus.LachnospiraceaeUCG010.id.11330	TB	rs10414815	T	C	0.1193	0.10453	0.0230253	4.23977e-06	0.115717	-5.9685e-05	0.000234525	0.8	0.00374162	43.4231
genus.LachnospiraceaeUCG010.id.11330	TB	rs11192447	A	G	0.0746	0.126592	0.024345	4.68957e-07	0.063643	-0.000367543	0.000299869	0.22	0.00322518	41.0697
genus.LachnospiraceaeUCG010.id.11330	TB	rs12346653	C	T	0.2744	0.0657686	0.0139569	2.70321e-06	0.25883	0.000217667	0.000168839	0.2	0.00555951	71.6378
genus.LachnospiraceaeUCG010.id.11330	TB	rs17730011	G	A	0.2187	-0.0702357	0.015706	7.84597e-06	0.182401	-0.000196064	0.000192374	0.31	0.00479093	63.6602
genus.LachnospiraceaeUCG010.id.11330	TB	rs2153460	A	T	0.1839	-0.0684038	0.0156562	9.17312e-06	0.190496	9.60547e-05	0.000185404	0.6	0.0048025	63.863
genus.LachnospiraceaeUCG010.id.11330	TB	rs2833528	C	T	0.3608	-0.0562148	0.0127763	9.9199e-06	0.36316	-0.000103569	0.000151427	0.49	0.00587997	78.2581
genus.LachnospiraceaeUCG010.id.11330	TB	rs336138	G	T	0.163	0.0779543	0.0171865	7.48417e-06	0.163476	0.000217739	0.000197688	0.27	0.00437673	58.1763
genus.LachnospiraceaeUCG010.id.11330	TB	rs4576377	A	C	0.3837	-0.0572001	0.0127043	7.63056e-06	0.382791	-6.3167e-05	0.000150432	0.67	0.00591665	78.7016
genus.LachnospiraceaeUCG010.id.11330	TB	rs72761829	A	T	0.0716	0.111884	0.0238893	2.57651e-06	0.077323	-2.96175e-05	0.000281643	0.92	0.00363055	41.8525
genus.LachnospiraceaeUCG010.id.11330	TB	rs72894957	G	A	0.0477	0.222263	0.0486425	5.68428e-06	0.045527	0.000369339	0.000348469	0.29	0.00474066	20.5486
genus.LachnospiraceaeUCG010.id.11330	TB	rs74315802	G	T	0.1213	0.0867262	0.0183477	3.19006e-06	0.147969	0.000212235	0.000219639	0.33	0.00426819	54.4941
genus.LachnospiraceaeUCG010.id.11330	TB	rs9981767	A	C	0.3161	0.0655062	0.0131994	9.96373e-07	0.32108	-0.000170594	0.000156596	0.28	0.00587669	75.7491
genus.Lactobacillus.id.1837	TB	rs11674854	C	T	0.4274	-0.0852686	0.0176504	1.592e-06	0.412918	0.00019581	0.000150297	0.19	0.00844144	56.639
genus.Lactobacillus.id.1837	TB	rs12693845	C	T	0.3569	-0.0805447	0.0177429	8.9632e-06	0.381164	-0.000269035	0.000149891	0.073	0.00803504	56.3444
genus.Lactobacillus.id.1837	TB	rs1530559	G	A	0.5676	0.0804001	0.0178207	4.93109e-06	0.417854	-0.000143019	0.000151257	0.34	0.00836141	56.0975
genus.Lactobacillus.id.1837	TB	rs16861661	G	A	0.0497	-0.183147	0.038148	1.2781e-06	0.070814	4.91944e-06	0.000283214	0.99	0.00489864	26.2038
genus.Lactobacillus.id.1837	TB	rs328312	T	A	0.4473	0.0815092	0.0169441	1.40618e-06	0.462021	0.000115027	0.000146404	0.43	0.00842023	59.0005
genus.Lactobacillus.id.1837	TB	rs6092149	A	T	0.4433	-0.0801344	0.017149	3.29042e-06	0.431867	-4.03514e-05	0.000146863	0.78	0.00837306	58.2957
genus.Lactobacillus.id.1837	TB	rs62314653	C	A	0.0626	0.187692	0.0394585	2.24383e-06	0.053542	0.000458203	0.000325028	0.16	0.00424554	25.3346
genus.Lactobacillus.id.1837	TB	rs7399658	G	A	0.2157	-0.107134	0.0221883	3.12099e-06	0.206806	-0.000119166	0.000182827	0.51	0.00676906	45.0552
genus.Lactobacillus.id.1837	TB	rs75127669	C	A	0.0706	0.139784	0.0310414	6.83434e-06	0.080384	-0.000162128	0.000274804	0.56	0.00468772	32.2056
genus.Lactobacillus.id.1837	TB	rs768253	T	G	0.3907	-0.079195	0.0171791	4.2477e-06	0.393127	0.000196322	0.000148687	0.19	0.00829654	58.1935
genus.Lactobacillus.id.1837	TB	rs77478751	A	G	0.0537	-0.219886	0.0475759	7.32705e-06	0.061479	-0.000437179	0.00030238	0.15	0.00569619	21.0076
genus.Lactobacillus.id.1837	TB	rs921925	A	C	0.2624	0.0985077	0.0203229	9.71665e-07	0.218468	0.000251876	0.000178041	0.16	0.00702816	49.1914
genus.Lactococcus.id.1851	TB	rs10417872	T	G	0.2584	0.118306	0.024522	1.28678e-06	0.286287	0.000103898	0.000162358	0.52	0.00536419	21.8637
genus.Lactococcus.id.1851	TB	rs123059	T	C	0.2217	-0.13671	0.0274694	1.26562e-06	0.231479	9.42068e-05	0.000172126	0.58	0.00644974	24.3955
genus.Lactococcus.id.1851	TB	rs12621813	G	A	0.2823	0.108423	0.0239978	6.60829e-06	0.304103	3.65866e-05	0.00015788	0.82	0.00476349	19.4084
genus.Lactococcus.id.1851	TB	rs17168302	G	A	0.0656	0.191857	0.0424761	6.28602e-06	0.067659	-0.000247134	0.000293942	0.4	0.00451253	18.2271
genus.Lactococcus.id.1851	TB	rs2293361	C	T	0.0646	-0.199221	0.0430969	1.39593e-06	0.062393	0.000198183	0.000300776	0.51	0.00479657	18.2425
genus.Lactococcus.id.1851	TB	rs34757988	G	C	0.326	0.122294	0.0228976	8.95039e-08	0.38495	8.90425e-05	0.000149568	0.55	0.00657229	26.8137
genus.Lactococcus.id.1851	TB	rs4766997	C	T	0.2962	0.114599	0.023839	2.06145e-06	0.315976	-5.62e-05	0.000157745	0.72	0.00547555	22.3036
genus.Lactococcus.id.1851	TB	rs55910161	C	T	0.1352	0.146426	0.0307367	2.36214e-06	0.15592	-0.000133134	0.000204214	0.51	0.0050137	19.3194
genus.Lactococcus.id.1851	TB	rs6674304	C	T	0.0686	0.200758	0.0442121	6.17759e-06	0.087627	-5.12901e-05	0.000279928	0.85	0.00515033	20.0194
genus.Lactococcus.id.1851	TB	rs757872	G	C	0.2058	0.140799	0.027582	4.36882e-07	0.23124	0.000191253	0.00017517	0.27	0.00648045	24.7211
genus.Lactococcus.id.1851	TB	rs7992246	T	C	0.3469	0.104232	0.0230786	4.44724e-06	0.362544	-8.94913e-05	0.000151928	0.56	0.00492285	20.0609
genus.Marvinbryantia.id.2005	TB	rs11620597	T	C	0.0527	0.119479	0.0271688	7.80178e-06	0.063814	-8.94969e-05	0.000299347	0.76	0.00332559	36.8003
genus.Marvinbryantia.id.2005	TB	rs11645029	G	C	0.4523	-0.060618	0.0131551	4.14752e-06	0.439377	-7.32011e-05	0.000146929	0.62	0.00645022	76.003
genus.Marvinbryantia.id.2005	TB	rs1187983	C	T	0.1223	-0.0935456	0.0193174	2.02427e-06	0.138111	3.14901e-05	0.000213672	0.88	0.00433275	51.758
genus.Marvinbryantia.id.2005	TB	rs12963345	G	C	0.4583	-0.059681	0.0132289	6.60378e-06	0.42731	5.24108e-05	0.000161523	0.75	0.00641451	75.5794
genus.Marvinbryantia.id.2005	TB	rs146541147	G	A	0.0706	0.118845	0.0268423	6.86288e-06	0.068926	-0.00023677	0.000291439	0.42	0.00344464	37.2477
genus.Marvinbryantia.id.2005	TB	rs2724813	A	G	0.2008	-0.0840769	0.0167551	6.28451e-07	0.177752	0.000182018	0.000191022	0.34	0.0051144	59.6731
genus.Marvinbryantia.id.2005	TB	rs2842896	C	T	0.5278	-0.0649396	0.0131146	7.25363e-07	0.499315	-0.00018195	0.000149247	0.22	0.00647	76.2376
genus.Marvinbryantia.id.2005	TB	rs2863363	A	G	0.3678	0.0634861	0.0136323	3.11281e-06	0.359303	-4.35543e-05	0.000151482	0.77	0.00610107	73.343
genus.Marvinbryantia.id.2005	TB	rs3125832	A	C	0.2624	0.0679323	0.015012	5.02731e-06	0.257626	-0.000141412	0.000167745	0.4	0.0056569	66.6021
genus.Marvinbryantia.id.2005	TB	rs61884471	G	A	0.0845	0.124426	0.0248431	1.01163e-06	0.071061	-0.00012067	0.000285205	0.67	0.00347028	40.2456
genus.Marvinbryantia.id.2005	TB	rs72948274	A	C	0.0577	-0.126354	0.0272212	3.2591e-06	0.057626	-0.00020903	0.000311318	0.5	0.00316752	36.7297
genus.Marvinbryantia.id.2005	TB	rs8006832	G	T	0.1113	-0.0952415	0.0216699	6.58083e-06	0.112637	-4.46963e-05	0.000233108	0.85	0.00402744	46.1389
genus.Methanobrevibacter.id.123	TB	rs10202904	T	G	0.4672	-0.112811	0.0239106	3.08549e-06	0.420426	-3.9435e-05	0.00014769	0.79	0.00633579	22.8331
genus.Methanobrevibacter.id.123	TB	rs1334944	T	C	0.2853	0.115197	0.0255492	7.6138e-06	0.328408	7.23616e-05	0.00015482	0.64	0.00541171	19.5011
genus.Methanobrevibacter.id.123	TB	rs4779844	G	C	0.3241	0.109639	0.0247979	9.28281e-06	0.36422	-0.000136527	0.000151416	0.37	0.00526649	18.9697
genus.Methanobrevibacter.id.123	TB	rs4802933	A	G	0.1779	-0.135628	0.0308139	9.73818e-06	0.170321	-6.86997e-05	0.000194462	0.72	0.00538062	19.3885
genus.Methanobrevibacter.id.123	TB	rs6776814	T	C	0.0895	-0.188956	0.0419905	8.04905e-06	0.097512	-0.000140146	0.000245147	0.57	0.0058191	19.2042
genus.Methanobrevibacter.id.123	TB	rs76029318	T	C	0.0646	0.222849	0.0454319	1.07552e-06	0.074609	0.0001387	0.000277425	0.62	0.00600179	20.4387
genus.Methanobrevibacter.id.123	TB	rs894996	C	A	0.0716	0.214213	0.0456045	3.81567e-06	0.079013	-0.000107584	0.000269151	0.69	0.00610054	21.3418
genus.Odoribacter.id.952	TB	rs10093869	A	G	0.3757	-0.0577795	0.0125389	3.67441e-06	0.338303	-4.88988e-05	0.000154743	0.75	0.00156607	22.2982
genus.Odoribacter.id.952	TB	rs10423795	C	T	0.4066	0.0550695	0.0121164	6.57936e-06	0.413854	-0.000239879	0.000148317	0.11	0.00146341	20.7127
genus.Odoribacter.id.952	TB	rs16918425	A	T	0.0746	0.0999781	0.0223785	8.85048e-06	0.072459	-0.000417588	0.000284763	0.14	0.00138009	18.9154
genus.Odoribacter.id.952	TB	rs28417404	A	G	0.169	-0.0726896	0.0161372	3.68032e-06	0.163739	0.000195574	0.00019678	0.32	0.0014841	21.8427
genus.Odoribacter.id.952	TB	rs4793970	A	G	0.3012	-0.0576329	0.0129154	6.02696e-06	0.290705	-0.000427857	0.00016131	0.008	0.00139823	20.5618
genus.Odoribacter.id.952	TB	rs503751	C	G	0.5199	0.0618294	0.0118887	2.07625e-07	0.470175	-9.47525e-05	0.00014635	0.52	0.00190841	27.1819
genus.Odoribacter.id.952	TB	rs6856150	G	A	0.1183	0.0881922	0.0194146	6.0595e-06	0.0945912	0.000180516	0.000248111	0.47	0.00162254	23.7195
genus.Odoribacter.id.952	TB	rs74553962	T	G	0.0626	0.121449	0.0264106	9.48684e-06	0.063842	0.00011823	0.000307274	0.7	0.00173107	20.4638
genus.Odoribacter.id.952	TB	rs77779484	G	A	0.0586	-0.133489	0.0268526	6.56256e-07	0.0546	-0.000325939	0.000320954	0.31	0.00196605	23.5071
genus.Olsenella.id.822	TB	rs1035588	A	G	0.3827	-0.108148	0.0236848	4.85501e-06	0.365081	1.25953e-05	0.000152277	0.93	0.011166	42.1987
genus.Olsenella.id.822	TB	rs17148768	G	A	0.2117	0.140434	0.0295602	2.1984e-06	0.191469	-1.07915e-05	0.000186555	0.95	0.00918818	33.8108
genus.Olsenella.id.822	TB	rs2759329	G	A	0.34	-0.111131	0.0237218	3.43201e-06	0.383379	0.000324634	0.000149989	0.03	0.0111488	42.1327
genus.Olsenella.id.822	TB	rs35225860	A	G	0.0567	-0.223604	0.0482391	3.87041e-06	0.06104	-7.72809e-05	0.000303055	0.8	0.00567833	20.7186
genus.Olsenella.id.822	TB	rs6046522	C	T	0.2863	0.122938	0.0269928	4.48455e-06	0.268331	0.000150956	0.000166549	0.36	0.00990019	37.027
genus.Olsenella.id.822	TB	rs61090148	A	G	0.4225	-0.104783	0.0231343	6.43728e-06	0.451527	8.66246e-05	0.000147653	0.56	0.0114287	43.2028
genus.Olsenella.id.822	TB	rs62112538	C	T	0.0805	-0.19943	0.0407033	1.1882e-06	0.081607	3.78461e-05	0.000269924	0.89	0.00672256	24.5545
genus.Olsenella.id.822	TB	rs72691585	C	A	0.0686	-0.249079	0.0520814	2.95294e-06	0.054878	0.000174776	0.000320562	0.59	0.00619937	19.1882
genus.Olsenella.id.822	TB	rs7540303	C	T	0.4215	0.108044	0.023638	5.32027e-06	0.397316	0.000103055	0.000148421	0.49	0.0111879	42.2822
genus.Olsenella.id.822	TB	rs8066522	G	A	0.3469	-0.106529	0.0240379	9.70095e-06	0.350198	-0.000293485	0.000153412	0.056	0.0110038	41.5787
genus.Olsenella.id.822	TB	rs9460691	C	A	0.2167	0.119966	0.0268645	7.28354e-06	0.234775	5.26847e-05	0.000174785	0.76	0.00985743	37.2039
genus.Oscillibacter.id.2063	TB	rs11627628	T	C	0.0726	0.143961	0.0290223	1.0092e-06	0.078862	3.82071e-05	0.000280955	0.89	0.00404394	34.4481
genus.Oscillibacter.id.2063	TB	rs11990279	T	C	0.2396	-0.0824934	0.0180457	4.94298e-06	0.234397	-0.000264068	0.000172371	0.13	0.00645602	55.4017
genus.Oscillibacter.id.2063	TB	rs12417956	C	G	0.2445	0.0785431	0.0174075	6.02626e-06	0.238746	0.000157391	0.0001709	0.36	0.0063933	57.4338
genus.Oscillibacter.id.2063	TB	rs12649930	T	G	0.0944	0.121589	0.0259612	4.09379e-06	0.087671	-3.19129e-05	0.000260422	0.9	0.00436105	38.5103
genus.Oscillibacter.id.2063	TB	rs133832	A	C	0.3131	-0.0795527	0.0162411	1.14719e-06	0.318509	-4.78182e-05	0.000156985	0.76	0.00685083	61.5585
genus.Oscillibacter.id.2063	TB	rs137917150	T	A	0.0616	-0.174992	0.0388394	4.61985e-06	0.051054	3.54598e-06	0.000342791	0.99	0.00447095	25.7381
genus.Oscillibacter.id.2063	TB	rs16866406	A	G	0.1392	0.0988765	0.0208795	3.07821e-06	0.139879	-0.000177603	0.000209754	0.4	0.00533463	47.883
genus.Oscillibacter.id.2063	TB	rs16934185	A	G	0.1044	-0.129568	0.028157	4.38031e-06	0.088004	-4.37485e-06	0.000256108	0.99	0.00416477	35.5068
genus.Oscillibacter.id.2063	TB	rs234108	A	G	0.4801	0.0749553	0.0152632	9.16336e-07	0.482684	-0.000129195	0.000146287	0.38	0.00747953	65.502
genus.Oscillibacter.id.2063	TB	rs36095275	C	T	0.3618	-0.0752368	0.0156861	1.39627e-06	0.370974	4.04544e-05	0.000152167	0.79	0.00727934	63.736
genus.Oscillibacter.id.2063	TB	rs4506202	A	G	0.5159	-0.0711323	0.0152261	3.20825e-06	0.527882	-0.000173735	0.000147428	0.24	0.00749761	65.6615
genus.Oscillibacter.id.2063	TB	rs61883564	A	G	0.1243	-0.101351	0.0221016	3.38712e-06	0.133772	-0.000225594	0.000214705	0.29	0.00504116	45.2355
genus.Oscillibacter.id.2063	TB	rs62206502	C	A	0.4592	-0.0681423	0.0151349	6.59895e-06	0.457816	0.000245619	0.000146604	0.094	0.00738317	66.0577
genus.Oscillibacter.id.2063	TB	rs6901560	C	G	0.1988	0.0855032	0.018693	6.20951e-06	0.200079	0.000238321	0.000181666	0.19	0.00623604	53.4833
genus.Oscillibacter.id.2063	TB	rs75453768	G	T	0.0865	0.12212	0.0268629	5.34738e-06	0.09031	-1.43208e-06	0.000261366	1	0.00448872	37.217
genus.Oscillibacter.id.2063	TB	rs761240	T	G	0.0666	-0.17664	0.0388812	2.03841e-06	0.0730008	-0.000654485	0.000278995	0.019	0.00493586	25.7095
genus.Oscillospira.id.2064	TB	rs12206468	G	A	0.0636	-0.133016	0.0269733	1.04222e-06	0.075527	0.000126207	0.00027641	0.65	0.00210744	20.1728
genus.Oscillospira.id.2064	TB	rs1954532	T	C	0.2087	-0.0826246	0.0175252	2.26773e-06	0.200898	-9.52581e-05	0.000185347	0.61	0.00225482	22.2353
genus.Oscillospira.id.2064	TB	rs28889936	A	C	0.1083	0.114051	0.0252838	3.36585e-06	0.089239	-0.000208619	0.000266128	0.43	0.00251232	24.5719
genus.Oscillospira.id.2064	TB	rs62422654	C	T	0.1471	0.0898456	0.0198088	6.46754e-06	0.158086	0.000280251	0.000199179	0.16	0.00202551	19.8233
genus.Oscillospira.id.2064	TB	rs72866977	A	C	0.0696	-0.130569	0.0281674	5.62701e-06	0.076007	-0.000208823	0.000281724	0.46	0.00220795	20.128
genus.Oscillospira.id.2064	TB	rs73038677	T	A	0.1819	-0.08321	0.0168666	1.0943e-06	0.207769	-8.67213e-05	0.000179855	0.63	0.00206073	21.0484
genus.Oscillospira.id.2064	TB	rs751183	T	C	0.2455	-0.0774322	0.0172216	6.85127e-06	0.213049	-5.46096e-05	0.000180022	0.76	0.00222118	21.9029
genus.Oscillospira.id.2064	TB	rs8076323	A	G	0.2575	0.0715392	0.0156539	5.61316e-06	0.267045	6.4044e-05	0.000166801	0.7	0.00195701	19.983
genus.Oxalobacter.id.2978	TB	rs10464997	G	A	0.1531	0.137691	0.0294804	3.29754e-06	0.142304	-0.000297742	0.000210976	0.16	0.00724199	33.9063
genus.Oxalobacter.id.2978	TB	rs11108500	A	G	0.0765	-0.199099	0.0427327	3.74279e-06	0.064699	0.000672511	0.000294575	0.022	0.00540895	23.3904
genus.Oxalobacter.id.2978	TB	rs111966731	T	C	0.0716	0.213114	0.047162	7.29863e-06	0.060312	-0.000274962	0.000305379	0.37	0.00536498	21.1927
genus.Oxalobacter.id.2978	TB	rs12002250	A	C	0.0596	0.217122	0.0466317	1.41504e-06	0.058266	0.000492451	0.000314169	0.12	0.00496582	21.4346
genus.Oxalobacter.id.2978	TB	rs1569853	T	C	0.1382	-0.138078	0.0296981	3.64501e-06	0.149203	0.000234709	0.000204007	0.25	0.00744026	33.6572
genus.Oxalobacter.id.2978	TB	rs36057338	G	T	0.0755	0.207847	0.0421439	8.79803e-07	0.070613	0.000449627	0.000283523	0.11	0.00555992	23.717
genus.Oxalobacter.id.2978	TB	rs3862635	C	T	0.0785	-0.172142	0.0394026	9.18685e-06	0.066418	-8.10268e-05	0.000294264	0.78	0.00564684	25.3677
genus.Oxalobacter.id.2978	TB	rs4428215	G	A	0.2604	0.130293	0.0242237	7.51071e-08	0.231037	-7.11851e-05	0.000172618	0.68	0.00879033	41.2641
genus.Oxalobacter.id.2978	TB	rs6000536	C	T	0.2107	-0.130992	0.0253804	2.06054e-07	0.20679	0.000124198	0.000183074	0.5	0.00839488	39.3836
genus.Oxalobacter.id.2978	TB	rs6071435	T	A	0.3638	-0.105512	0.021489	1.07431e-06	0.373075	-0.000318238	0.000150167	0.034	0.00994022	46.5154
genus.Oxalobacter.id.2978	TB	rs6993398	G	A	0.1531	0.127217	0.0278855	7.12773e-06	0.150378	-2.19872e-05	0.000205394	0.91	0.00764323	35.8456
genus.Oxalobacter.id.2978	TB	rs736744	C	T	0.4155	0.117882	0.0211262	2.57471e-08	0.405198	0.00019652	0.000149431	0.19	0.0100662	47.3142
genus.Parabacteroides.id.954	TB	rs114567323	T	C	0.0467	0.186478	0.0405199	5.65487e-06	0.046427	0.000260426	0.000348974	0.46	0.00309621	18.1908
genus.Parabacteroides.id.954	TB	rs115602804	G	A	0.0666	0.10308	0.0222736	1.93059e-06	0.055595	-4.14942e-05	0.000318222	0.9	0.00132106	21.6834
genus.Parabacteroides.id.954	TB	rs17141986	G	C	0.4274	0.0500303	0.0111459	7.2741e-06	0.407718	-9.53539e-05	0.000149649	0.52	0.00122513	20.6356
genus.Parabacteroides.id.954	TB	rs3860755	G	C	0.3082	0.0558784	0.0116625	1.71325e-06	0.295938	-0.000143818	0.000158649	0.36	0.00133147	23.0544
genus.Parabacteroides.id.954	TB	rs4236095	G	A	0.1252	0.0761961	0.0157042	1.93145e-06	0.138391	-0.000369217	0.000212544	0.082	0.00127177	20.8594
genus.Parabacteroides.id.954	TB	rs60884758	C	T	0.165	-0.0702667	0.0142249	5.70689e-07	0.176251	-0.000100385	0.000192381	0.6	0.0013605	23.5565
genus.Parabacteroides.id.954	TB	rs6657302	T	C	0.0517	-0.10452	0.0225521	9.75699e-06	0.06051	0.00018026	0.000306193	0.56	0.00107118	17.747
genus.Parabacteroides.id.954	TB	rs72893646	A	T	0.1282	-0.0715594	0.0156668	8.83391e-06	0.155536	-0.000142361	0.000200521	0.48	0.00114464	18.9151
genus.Parabacteroides.id.954	TB	rs7298818	C	T	0.0765	0.0888832	0.0200902	8.53629e-06	0.085267	-5.96539e-06	0.00026065	0.98	0.00111626	18.4479
genus.Paraprevotella.id.962	TB	rs10842464	T	C	0.4185	-0.0758215	0.0172568	6.59715e-06	0.431477	0.000147261	0.000147653	0.32	0.00800838	57.9321
genus.Paraprevotella.id.962	TB	rs140997932	T	C	0.0646	-0.162376	0.0354178	2.11119e-06	0.0692	-1.40404e-05	0.000287108	0.96	0.00454277	28.2253
genus.Paraprevotella.id.962	TB	rs145020347	A	G	0.1392	-0.12465	0.0262323	4.03009e-06	0.114364	0.000172566	0.000232498	0.46	0.00552707	38.1098
genus.Paraprevotella.id.962	TB	rs17109926	A	G	0.1879	-0.0988335	0.0216172	6.75279e-06	0.183506	-2.25565e-05	0.000188751	0.9	0.00640247	46.2466
genus.Paraprevotella.id.962	TB	rs17785622	A	G	0.0596	0.248065	0.0524304	1.92659e-06	0.058236	-0.00066516	0.000312572	0.033	0.00576731	19.0613
genus.Paraprevotella.id.962	TB	rs2081023	A	G	0.1024	-0.122561	0.0236507	2.638e-07	0.123292	0.000256755	0.000222138	0.25	0.005856	42.2702
genus.Paraprevotella.id.962	TB	rs3008582	T	C	0.1322	0.10572	0.0227246	4.35989e-06	0.153638	0.000102007	0.000202471	0.61	0.00609575	43.993
genus.Paraprevotella.id.962	TB	rs3801748	G	A	0.3459	0.0779721	0.0171691	5.20177e-06	0.372869	0.000197697	0.000150374	0.19	0.00804783	58.2279
genus.Paraprevotella.id.962	TB	rs4756632	G	T	0.0934	-0.138905	0.0289897	3.81747e-06	0.076778	0.000151611	0.000273561	0.58	0.00478201	34.4854
genus.Paraprevotella.id.962	TB	rs4767113	C	T	0.2873	0.0882466	0.018382	2.14357e-06	0.299487	-0.000205347	0.00015872	0.2	0.00782255	54.3854
genus.Paraprevotella.id.962	TB	rs7240324	T	G	0.1909	-0.10229	0.0226948	5.95902e-06	0.182232	5.14451e-05	0.00018857	0.78	0.00634542	44.0502
genus.Paraprevotella.id.962	TB	rs9602779	A	C	0.173	-0.106692	0.0220263	6.92746e-07	0.1874	1.54993e-05	0.00018657	0.93	0.00628602	45.3875
genus.Parasutterella.id.2892	TB	rs10899911	A	G	0.2724	-0.0717102	0.0148151	1.15272e-06	0.282685	-9.7826e-05	0.000161632	0.55	0.00589326	67.4866
genus.Parasutterella.id.2892	TB	rs11715853	G	A	0.3141	-0.0662952	0.0146114	6.22913e-06	0.286735	6.86156e-05	0.000160584	0.67	0.00597495	68.4277
genus.Parasutterella.id.2892	TB	rs1403396	A	T	0.2147	-0.0756729	0.0159035	2.75519e-06	0.235104	3.4089e-05	0.000173825	0.84	0.00549603	62.8683
genus.Parasutterella.id.2892	TB	rs2090816	A	C	0.1571	0.0840967	0.0177315	2.89715e-06	0.16867	-0.00014002	0.00019609	0.48	0.00492919	56.3869
genus.Parasutterella.id.2892	TB	rs2387977	T	C	0.4583	-0.0681778	0.0134756	5.38476e-07	0.41867	0.000264897	0.00015344	0.084	0.00649856	74.1954
genus.Parasutterella.id.2892	TB	rs35055552	T	C	0.0775	0.109554	0.0235433	3.34853e-06	0.097602	-0.000150175	0.000252658	0.55	0.00424221	42.4665
genus.Parasutterella.id.2892	TB	rs35414597	T	A	0.339	-0.0684946	0.0142143	1.51206e-06	0.324331	-8.22515e-05	0.000155126	0.6	0.00614083	70.3392
genus.Parasutterella.id.2892	TB	rs55877868	A	C	0.0964	-0.104458	0.0228089	2.87068e-06	0.101056	-7.81218e-05	0.000246648	0.75	0.00412369	43.8342
genus.Parasutterella.id.2892	TB	rs6809952	G	A	0.2734	-0.0684957	0.0150892	8.13349e-06	0.315974	-0.000138214	0.00016034	0.39	0.00594733	66.2608
genus.Parasutterella.id.2892	TB	rs6828768	C	T	0.5	0.0636852	0.0132645	1.78328e-06	0.489702	-9.25175e-05	0.000145324	0.52	0.00657766	75.3759
genus.Parasutterella.id.2892	TB	rs7303158	C	T	0.4423	0.0646859	0.0134256	1.32776e-06	0.440624	-5.50132e-05	0.000146299	0.71	0.00649925	74.4715
genus.Parasutterella.id.2892	TB	rs7311004	T	C	0.3757	-0.0617522	0.0136438	5.92054e-06	0.392813	0.000104429	0.000149914	0.49	0.00639707	73.2803
genus.Parasutterella.id.2892	TB	rs7572229	G	A	0.4901	0.066273	0.0132736	6.31698e-07	0.48106	-0.000184056	0.000146119	0.21	0.00657492	75.3244
genus.Parasutterella.id.2892	TB	rs78383039	T	C	0.0666	-0.146315	0.0297119	1.57438e-06	0.063455	1.51305e-05	0.000299797	0.96	0.00365527	33.6492
genus.Parasutterella.id.2892	TB	rs8039785	T	G	0.4523	0.0618345	0.0133	3.62095e-06	0.467055	0.000209302	0.000145825	0.15	0.00656192	75.1745
genus.Parasutterella.id.2892	TB	rs823424	G	A	0.2097	-0.0713448	0.0156958	4.95295e-06	0.222997	-0.000194648	0.000175572	0.27	0.00556444	63.7
genus.Peptococcus.id.2037	TB	rs10031059	T	C	0.2207	-0.121167	0.0225844	1.23637e-07	0.230062	-0.000162545	0.000172614	0.35	0.00794904	44.2623
genus.Peptococcus.id.2037	TB	rs11001941	G	A	0.0676	-0.195611	0.0392217	1.32858e-06	0.066918	-0.000110709	0.000294466	0.71	0.00452661	25.487
genus.Peptococcus.id.2037	TB	rs11030569	A	T	0.0775	-0.17402	0.0374133	3.12991e-06	0.071498	0.000259016	0.0002886	0.37	0.00499063	26.7184
genus.Peptococcus.id.2037	TB	rs12069354	C	T	0.0666	0.16763	0.03795	9.28339e-06	0.066825	0.000128169	0.000294185	0.66	0.00489935	26.3406
genus.Peptococcus.id.2037	TB	rs2054133	G	A	0.4742	0.0895433	0.0188332	2.14166e-06	0.521569	-4.27999e-05	0.000147874	0.77	0.00929894	53.0791
genus.Peptococcus.id.2037	TB	rs34282744	G	C	0.0616	0.191797	0.0399832	1.83535e-06	0.056857	0.000211382	0.000313848	0.5	0.00473503	25.001
genus.Peptococcus.id.2037	TB	rs36121075	A	G	0.1282	-0.14067	0.030628	6.9872e-06	0.111369	-0.000505505	0.000230811	0.029	0.00612149	32.6376
genus.Peptococcus.id.2037	TB	rs413827	G	A	0.2127	0.110229	0.0237523	3.30085e-06	0.206045	-0.000210365	0.000180598	0.24	0.00762135	42.0857
genus.Peptococcus.id.2037	TB	rs5770862	T	C	0.0666	0.162018	0.0356813	3.21957e-06	0.076911	-0.000289025	0.000274235	0.29	0.00513386	28.0155
genus.Peptococcus.id.2037	TB	rs6918730	G	A	0.0974	0.135311	0.0289742	1.14732e-06	0.118658	-7.97116e-05	0.000226847	0.73	0.00606509	34.5013
genus.Peptococcus.id.2037	TB	rs7033353	T	G	0.4195	0.090152	0.018995	2.21957e-06	0.411305	-7.77295e-05	0.000148124	0.6	0.00922043	52.6268
genus.Peptococcus.id.2037	TB	rs72850165	T	C	0.1083	-0.134304	0.0300423	5.74152e-06	0.113072	-5.46115e-05	0.000231773	0.81	0.00588069	33.2745
genus.Peptococcus.id.2037	TB	rs74592222	G	A	0.1173	0.137957	0.0302965	8.55342e-06	0.105353	-0.000234274	0.000238772	0.33	0.00615574	32.9947
genus.Peptococcus.id.2037	TB	rs75754569	C	G	0.1103	0.181434	0.0319429	1.09884e-08	0.096203	-0.000424049	0.000248176	0.087	0.00567927	31.2945
genus.Peptococcus.id.2037	TB	rs7766680	G	C	0.2485	0.0976832	0.0214155	3.50768e-06	0.276298	8.15979e-05	0.000162896	0.62	0.0081897	46.6787
genus.Peptococcus.id.2037	TB	rs77681628	C	T	0.0586	0.200307	0.0387328	2.68836e-07	0.062223	-0.00028255	0.000310249	0.36	0.0053038	25.8073
genus.Phascolarctobacterium.id.2168	TB	rs11929846	T	C	0.2097	-0.0697199	0.0157969	8.88416e-06	0.21046	0.000113759	0.000178943	0.53	0.00566357	63.2921
genus.Phascolarctobacterium.id.2168	TB	rs12618201	A	G	0.3469	0.0641657	0.0138202	3.37696e-06	0.363743	4.47944e-05	0.000151418	0.77	0.00646898	72.3449
genus.Phascolarctobacterium.id.2168	TB	rs1264476	T	G	0.1998	0.0767335	0.0166041	4.29567e-06	0.208747	2.78109e-05	0.000179884	0.88	0.00539454	60.2151
genus.Phascolarctobacterium.id.2168	TB	rs28525131	G	A	0.0944	-0.118657	0.0269048	8.22677e-06	0.076809	-0.000103639	0.000275544	0.71	0.00354178	37.1609
genus.Phascolarctobacterium.id.2168	TB	rs56069061	G	A	0.1014	-0.111306	0.0230694	1.87174e-06	0.107739	0.000204203	0.000235904	0.39	0.00392272	43.3395
genus.Phascolarctobacterium.id.2168	TB	rs56157888	A	C	0.17	0.0954864	0.0193976	1.08506e-06	0.155698	-0.000157545	0.000201801	0.43	0.00511306	51.5424
genus.Phascolarctobacterium.id.2168	TB	rs6427992	G	C	0.3926	-0.0652458	0.0137508	2.08614e-06	0.402187	-0.000252857	0.000148203	0.088	0.0065014	72.7098
genus.Phascolarctobacterium.id.2168	TB	rs74540770	G	A	0.0646	-0.121014	0.0258621	3.60275e-06	0.085904	0.000399313	0.000264976	0.13	0.00409532	38.6584
genus.Phascolarctobacterium.id.2168	TB	rs74847270	A	G	0.0875	-0.104889	0.0230998	5.73099e-06	0.106884	-0.000101051	0.000240396	0.67	0.00388559	43.2826
genus.Phascolarctobacterium.id.2168	TB	rs75882962	T	C	0.167	0.0968661	0.0190575	3.18987e-07	0.145966	0.000105976	0.000207755	0.61	0.00487553	52.463
genus.Phascolarctobacterium.id.2168	TB	rs76124218	C	G	0.0517	-0.159361	0.0344532	2.66969e-06	0.056453	-0.00019271	0.000315878	0.54	0.00395272	29.017
genus.Phascolarctobacterium.id.2168	TB	rs7982713	G	A	0.2286	0.0726922	0.0163201	9.72164e-06	0.228063	2.69892e-05	0.000177538	0.88	0.00568867	61.2627
genus.Prevotella7.id.11182	TB	rs118038478	A	G	0.0755	0.205676	0.0468917	7.85422e-06	0.075265	-0.000127696	0.00027695	0.64	0.00643053	21.3128
genus.Prevotella7.id.11182	TB	rs12124567	A	G	0.2624	-0.121281	0.0275017	9.48982e-06	0.287594	0.000294081	0.000162599	0.071	0.0109543	36.3392
genus.Prevotella7.id.11182	TB	rs12195431	T	C	0.0785	0.196528	0.0442322	8.72818e-06	0.073952	-7.62881e-05	0.000284414	0.79	0.00643807	22.595
genus.Prevotella7.id.11182	TB	rs16937247	G	C	0.1402	0.146098	0.0351529	9.63705e-06	0.132757	-0.000191583	0.000217695	0.38	0.00809434	28.4308
genus.Prevotella7.id.11182	TB	rs2240542	C	T	0.2575	0.12085	0.0261776	4.84146e-06	0.292194	0.000104311	0.00016027	0.52	0.0108303	38.1787
genus.Prevotella7.id.11182	TB	rs2918132	C	T	0.3678	-0.114648	0.0254916	6.42409e-06	0.352356	-0.000165501	0.000152346	0.28	0.0116848	39.205
genus.Prevotella7.id.11182	TB	rs430270	A	C	0.2008	0.139155	0.0297055	2.86846e-06	0.213706	-0.000194073	0.000183514	0.29	0.0100439	33.6435
genus.Prevotella7.id.11182	TB	rs57404562	C	A	0.1799	0.155486	0.0316057	6.21576e-07	0.19042	-0.000158372	0.000186694	0.4	0.00899207	31.6217
genus.Prevotella7.id.11182	TB	rs79263163	A	C	0.1849	-0.143982	0.031501	7.51048e-06	0.167749	-2.1414e-05	0.000194654	0.91	0.00901657	31.7268
genus.Prevotella7.id.11182	TB	rs9426434	T	C	0.2734	-0.123657	0.0278514	9.71711e-06	0.264322	0.000294535	0.000168146	0.08	0.0107054	35.8831
genus.Prevotella7.id.11182	TB	rs9608249	A	G	0.171	-0.158213	0.0336317	2.06687e-06	0.153079	6.50102e-05	0.000203883	0.75	0.008467	29.7168
genus.Prevotella7.id.11182	TB	rs9959718	G	A	0.2495	0.133012	0.0275361	1.90058e-06	0.258193	0.000292607	0.000167401	0.08	0.0103015	36.2951
genus.Prevotella9.id.11183	TB	rs10512344	C	G	0.0328	0.247373	0.0544087	3.19324e-06	0.045171	2.82106e-05	0.00035591	0.94	0.00596468	18.3674
genus.Prevotella9.id.11183	TB	rs111509883	T	C	0.0845	0.171131	0.0347624	1.24389e-06	0.066372	0.000252087	0.000296163	0.39	0.00411613	28.7584
genus.Prevotella9.id.11183	TB	rs11199734	A	T	0.2177	0.0770209	0.0169462	7.00288e-06	0.214131	-5.92168e-05	0.000179855	0.74	0.00571693	58.9987
genus.Prevotella9.id.11183	TB	rs11685699	C	T	0.0825	-0.141357	0.0295665	2.02552e-06	0.075473	4.07653e-05	0.000275115	0.88	0.00403806	33.814
genus.Prevotella9.id.11183	TB	rs117271932	A	G	0.0467	0.208089	0.0440393	2.81722e-06	0.053523	6.72868e-06	0.000324647	0.98	0.00463341	22.6977
genus.Prevotella9.id.11183	TB	rs12648235	T	C	0.1571	0.0785902	0.0177676	7.39079e-06	0.151407	0.000155102	0.000210733	0.46	0.00544987	56.2714
genus.Prevotella9.id.11183	TB	rs1304512	G	A	0.2187	0.0761593	0.0165885	5.29082e-06	0.244181	-0.000456093	0.000171536	0.0078	0.0061199	60.2705
genus.Prevotella9.id.11183	TB	rs16966465	G	C	0.2346	0.0743348	0.0165291	9.33202e-06	0.207809	0.000172309	0.000179336	0.34	0.0058615	60.4877
genus.Prevotella9.id.11183	TB	rs2104588	T	C	0.1193	0.105558	0.023773	8.12987e-06	0.112492	0.000239095	0.000229931	0.3	0.00451817	42.0554
genus.Prevotella9.id.11183	TB	rs2495052	A	G	0.1789	0.0838978	0.0188523	8.97142e-06	0.171156	-0.00027036	0.000194004	0.16	0.00538897	53.033
genus.Prevotella9.id.11183	TB	rs2683313	A	G	0.3082	-0.0724576	0.0151603	1.68895e-06	0.319766	5.37612e-05	0.000156246	0.73	0.00638796	65.949
genus.Prevotella9.id.11183	TB	rs4968431	G	T	0.3638	0.0640113	0.0144162	8.58441e-06	0.385512	-0.000234554	0.00014947	0.12	0.0067083	69.3528
genus.Prevotella9.id.11183	TB	rs7232121	G	C	0.4791	0.0671292	0.014423	3.76013e-06	0.461482	0.000245748	0.000148584	0.098	0.00703231	69.3197
genus.Prevotella9.id.11183	TB	rs7237249	C	T	0.1352	-0.0823764	0.0182126	8.93303e-06	0.184232	0.00019492	0.000188785	0.3	0.00531741	54.8964
genus.Prevotella9.id.11183	TB	rs72815774	T	C	0.0706	-0.176186	0.0393068	8.78291e-06	0.076831	0.000117848	0.000272698	0.67	0.00442186	25.432
genus.Prevotella9.id.11183	TB	rs746764	T	C	0.173	-0.0915772	0.0193245	2.03999e-06	0.174322	0.000107963	0.000193029	0.58	0.00548365	51.7368
genus.Prevotella9.id.11183	TB	rs7976209	T	C	0.167	-0.0870786	0.0197951	7.28343e-06	0.145412	-2.9339e-05	0.000207875	0.89	0.0048982	50.5078
genus.Prevotella9.id.11183	TB	rs9428102	A	G	0.2366	-0.0778845	0.0176068	4.61734e-06	0.212415	-0.00042959	0.000178556	0.016	0.00550308	56.7851
genus.Prevotella9.id.11183	TB	rs9613013	G	A	0.1451	0.0917591	0.0202697	6.10415e-06	0.139781	0.000205509	0.000212106	0.33	0.00501404	49.3247
genus.RikenellaceaeRC9gutgroup.id.11191	TB	rs12501673	A	G	0.325	0.116395	0.0262253	6.28983e-06	0.343216	-2.73967e-05	0.000153007	0.86	0.0113077	38.1082
genus.RikenellaceaeRC9gutgroup.id.11191	TB	rs17032291	T	C	0.1412	-0.169579	0.0368251	6.61004e-06	0.139676	-0.000205334	0.000212335	0.33	0.00839903	27.1384
genus.RikenellaceaeRC9gutgroup.id.11191	TB	rs17582787	A	G	0.1292	-0.157739	0.0339924	3.55377e-06	0.143058	0.000143212	0.000208483	0.49	0.00878311	29.4006
genus.RikenellaceaeRC9gutgroup.id.11191	TB	rs2900503	G	T	0.171	-0.172329	0.0326671	1.55282e-07	0.156595	-0.000121526	0.0002006	0.54	0.00913619	30.5934
genus.RikenellaceaeRC9gutgroup.id.11191	TB	rs2998141	T	C	0.2217	-0.136346	0.0293073	4.42373e-06	0.209449	6.43032e-05	0.000179923	0.72	0.0101427	34.1007
genus.RikenellaceaeRC9gutgroup.id.11191	TB	rs4270579	G	A	0.3042	-0.118021	0.0271041	5.45647e-06	0.282987	-0.000356422	0.000163144	0.029	0.0109548	36.8726
genus.RikenellaceaeRC9gutgroup.id.11191	TB	rs4717843	G	T	0.3618	-0.119376	0.0260548	4.7173e-06	0.352098	5.65945e-05	0.000152218	0.71	0.011779	38.3568
genus.RikenellaceaeRC9gutgroup.id.11191	TB	rs7113155	G	C	0.4523	0.114423	0.0247798	5.26481e-06	0.435157	2.06613e-05	0.000146847	0.89	0.0119594	40.3312
genus.RikenellaceaeRC9gutgroup.id.11191	TB	rs7193937	G	C	0.2893	0.124153	0.027741	6.18767e-06	0.281163	-0.000175834	0.00017392	0.31	0.011071	36.0253
genus.RikenellaceaeRC9gutgroup.id.11191	TB	rs7712231	A	G	0.165	0.156284	0.0350462	7.97036e-06	0.152314	-4.97434e-05	0.000203319	0.81	0.00848579	28.5166
genus.RikenellaceaeRC9gutgroup.id.11191	TB	rs80309088	G	A	0.1292	0.17405	0.0383423	4.55642e-06	0.114552	-0.000200536	0.000228334	0.38	0.00816026	26.0644
genus.RikenellaceaeRC9gutgroup.id.11191	TB	rs9887954	G	A	0.4364	-0.114849	0.0249013	4.80801e-06	0.434037	-0.0001202	0.000149046	0.42	0.0119159	40.1344
genus.Romboutsia.id.11347	TB	rs10279978	A	G	0.3479	-0.0622202	0.0127675	1.17009e-06	0.312469	-4.35193e-05	0.000156552	0.78	0.00550748	78.3126
genus.Romboutsia.id.11347	TB	rs11221428	T	C	0.1551	-0.0726779	0.0158263	6.48646e-06	0.169495	-8.55968e-05	0.00019376	0.66	0.00443404	63.1769
genus.Romboutsia.id.11347	TB	rs114398731	G	C	0.0358	-0.131039	0.0293815	7.95851e-06	0.05535	0.000472892	0.000327556	0.15	0.00328522	34.0284
genus.Romboutsia.id.11347	TB	rs16843578	C	T	0.0825	-0.0875276	0.0196779	5.08123e-06	0.095791	0.000316452	0.000247705	0.2	0.00356951	50.8114
genus.Romboutsia.id.11347	TB	rs28603357	T	C	0.0636	-0.214911	0.0474739	8.52235e-06	0.050594	0.000316161	0.000333205	0.34	0.00567147	21.0528
genus.Romboutsia.id.11347	TB	rs34302036	A	G	0.4145	0.0550261	0.0120835	5.87667e-06	0.414423	-0.000100871	0.000147646	0.49	0.00580033	82.746
genus.Romboutsia.id.11347	TB	rs61841503	G	A	0.1372	0.092888	0.0171454	3.99597e-08	0.165823	-0.000162841	0.000195792	0.41	0.00428029	58.3161
genus.Romboutsia.id.11347	TB	rs62504452	A	G	0.166	-0.0710048	0.0156654	4.65831e-06	0.177173	-0.000269754	0.000191628	0.16	0.00448221	63.8258
genus.Romboutsia.id.11347	TB	rs7109293	A	G	0.0924	0.0919112	0.0205738	6.98354e-06	0.083944	0.00035103	0.000267755	0.19	0.00342542	48.5986
genus.Romboutsia.id.11347	TB	rs75200530	T	G	0.0467	-0.190644	0.0421065	5.06555e-06	0.050412	-0.000274765	0.000334283	0.41	0.00450672	23.7403
genus.Romboutsia.id.11347	TB	rs75987356	G	A	0.0686	-0.129578	0.0280454	6.70799e-06	0.06519	0.0001517	0.000306566	0.62	0.00339531	35.6496
genus.Romboutsia.id.11347	TB	rs77702691	A	G	0.1024	-0.094406	0.0208544	7.36973e-06	0.099296	-0.000610734	0.000244553	0.013	0.00382542	47.9437
genus.Romboutsia.id.11347	TB	rs9389266	T	G	0.169	0.0722815	0.0162353	9.38461e-06	0.159923	-0.000332938	0.000198864	0.094	0.00432281	61.5853
genus.Romboutsia.id.11347	TB	rs9567264	C	T	0.3201	0.0580018	0.0127495	5.75689e-06	0.305994	1.06142e-05	0.000158775	0.95	0.00550093	78.4236
genus.Roseburia.id.2012	TB	rs116270582	T	A	0.0487	-0.153844	0.0329324	1.19525e-06	0.064551	0.000160308	0.000306672	0.6	0.00332611	30.3586
genus.Roseburia.id.2012	TB	rs12740451	T	C	0.1252	0.0697527	0.0153607	7.34264e-06	0.142179	0.000142854	0.000209734	0.5	0.0036365	65.0937
genus.Roseburia.id.2012	TB	rs147990086	A	G	0.1909	-0.0578936	0.01324	8.92942e-06	0.219837	-9.70438e-05	0.000175505	0.58	0.00421582	75.5202
genus.Roseburia.id.2012	TB	rs16910295	T	C	0.0606	-0.0980434	0.020957	2.91111e-06	0.072971	-0.000128061	0.000283141	0.65	0.00285803	47.7111
genus.Roseburia.id.2012	TB	rs2034589	G	C	0.2276	0.0629765	0.0123489	5.01161e-07	0.232962	-0.000279366	0.000175275	0.11	0.00451715	80.9698
genus.Roseburia.id.2012	TB	rs2160994	T	C	0.3797	0.0550687	0.0112481	9.6985e-07	0.34206	0.000337326	0.000154009	0.028	0.00507069	88.8937
genus.Roseburia.id.2012	TB	rs2943022	T	C	0.4602	0.0493786	0.0106763	4.11408e-06	0.420167	-0.000210031	0.0001474	0.15	0.00521879	93.6546
genus.Roseburia.id.2012	TB	rs302266	T	C	0.1203	-0.0777312	0.0172985	8.12587e-06	0.114	-7.98454e-05	0.00022987	0.73	0.00337788	57.8016
genus.Roseburia.id.2012	TB	rs329182	T	C	0.1571	0.0690327	0.0152884	5.90142e-06	0.138852	0.00015344	0.000210357	0.47	0.00365018	65.4017
genus.Roseburia.id.2012	TB	rs4748237	G	C	0.4046	0.0488326	0.0106404	4.67223e-06	0.451497	0.000148071	0.000146683	0.31	0.00523718	93.9706
genus.Roseburia.id.2012	TB	rs55858165	A	C	0.0775	0.179284	0.0404954	9.98975e-06	0.052937	0.00012159	0.000328491	0.71	0.00451307	24.6851
genus.Roseburia.id.2012	TB	rs57466170	C	T	0.0865	0.0741405	0.0171601	8.30102e-06	0.093218	-0.00019067	0.00025612	0.46	0.0033508	58.268
genus.Roseburia.id.2012	TB	rs6445851	G	A	0.4006	-0.0497336	0.0108158	3.52721e-06	0.401988	-6.41226e-05	0.000148887	0.67	0.00515269	92.4468
genus.Roseburia.id.2012	TB	rs6930661	C	T	0.0755	-0.0961587	0.0204975	2.47942e-06	0.074443	0.000730721	0.000279343	0.0089	0.00287084	48.7807
genus.Roseburia.id.2012	TB	rs75326254	C	T	0.0636	-0.104628	0.0230897	7.50204e-06	0.065128	-0.000309928	0.000294891	0.29	0.00271765	43.3039
genus.Roseburia.id.2012	TB	rs78753150	A	C	0.0586	0.0968739	0.0214067	9.98312e-06	0.061129	-7.34023e-05	0.000304657	0.81	0.0028572	46.7087
genus.Roseburia.id.2012	TB	rs9300744	C	T	0.2386	-0.0588452	0.0126228	4.75118e-06	0.236842	0.000151051	0.000172702	0.38	0.0044176	79.2129
genus.Ruminiclostridium5.id.11355	TB	rs10827477	A	G	0.3151	-0.0547387	0.0115163	2.19177e-06	0.313823	-0.000170762	0.000157287	0.28	0.00496819	86.8231
genus.Ruminiclostridium5.id.11355	TB	rs113753996	T	C	0.1372	0.0820689	0.0174463	3.98895e-06	0.093732	-4.06695e-05	0.000249526	0.87	0.00342462	57.312
genus.Ruminiclostridium5.id.11355	TB	rs1223978	T	C	0.4801	0.0484169	0.0108254	8.16186e-06	0.454937	-0.000157813	0.000148454	0.29	0.00528662	92.3645
genus.Ruminiclostridium5.id.11355	TB	rs1492620	T	C	0.0805	-0.0830505	0.0180073	3.52577e-06	0.096117	6.92675e-05	0.000251341	0.78	0.00318195	55.5267
genus.Ruminiclostridium5.id.11355	TB	rs2286384	G	C	0.501	-0.0518814	0.0107482	1.43857e-06	0.524541	9.9807e-05	0.000145814	0.49	0.00532043	93.0279
genus.Ruminiclostridium5.id.11355	TB	rs243585	C	G	0.3012	-0.0585939	0.0121017	1.32681e-06	0.283709	0.000196729	0.000169654	0.25	0.00486402	82.6233
genus.Ruminiclostridium5.id.11355	TB	rs2482038	C	A	0.4384	0.0518991	0.0108777	1.70314e-06	0.435508	0.000313647	0.000146395	0.032	0.00525685	91.9208
genus.Ruminiclostridium5.id.11355	TB	rs2791343	T	C	0.34	0.051717	0.0113369	5.53959e-06	0.329955	7.57178e-05	0.000154777	0.62	0.00504615	88.1976
genus.Ruminiclostridium5.id.11355	TB	rs2801960	C	G	0.3181	0.0520975	0.0115111	6.20872e-06	0.309098	2.66691e-05	0.000157135	0.87	0.00497156	86.8625
genus.Ruminiclostridium5.id.11355	TB	rs2833828	G	A	0.4533	0.0489617	0.0108702	6.81651e-06	0.435956	0.000137735	0.000147385	0.35	0.00526014	91.984
genus.Ruminiclostridium5.id.11355	TB	rs4955951	A	G	0.0924	-0.0713749	0.0165826	9.95519e-06	0.108642	0.000104736	0.000234206	0.65	0.00345437	60.2971
genus.Ruminiclostridium5.id.11355	TB	rs6121460	G	A	0.0805	0.0932955	0.0199206	2.64107e-06	0.08073	0.000215115	0.000272209	0.43	0.0028903	50.1935
genus.Ruminiclostridium5.id.11355	TB	rs73002572	G	C	0.0547	0.181548	0.0414078	8.8222e-06	0.03993	0.000523667	0.000376488	0.16	0.0063802	24.1372
genus.Ruminiclostridium5.id.11355	TB	rs79968837	A	G	0.0686	-0.0950311	0.0193507	1.14623e-06	0.085097	-8.03583e-05	0.000260552	0.76	0.00310307	51.6714
genus.Ruminiclostridium5.id.11355	TB	rs8053158	A	G	0.1203	-0.0740543	0.0159151	5.89806e-06	0.131788	-0.000185039	0.000217448	0.39	0.00359874	62.8262
genus.Ruminiclostridium6.id.11356	TB	rs10829821	T	C	0.0855	-0.097606	0.0216072	3.47141e-06	0.103241	-0.000103828	0.000239157	0.66	0.0036021	46.2736
genus.Ruminiclostridium6.id.11356	TB	rs116969552	A	G	0.0358	-0.166823	0.0376681	9.15949e-06	0.046819	-0.000343718	0.000343538	0.32	0.00387527	26.5399
genus.Ruminiclostridium6.id.11356	TB	rs11992182	A	C	0.2883	0.0625299	0.0137876	4.64839e-06	0.269692	-8.00276e-05	0.000164357	0.63	0.00539109	72.5183
genus.Ruminiclostridium6.id.11356	TB	rs1756364	G	T	0.1213	0.0999189	0.0197169	2.53654e-07	0.112635	4.83087e-05	0.00026526	0.86	0.00390628	50.7102
genus.Ruminiclostridium6.id.11356	TB	rs1871858	C	G	0.0795	-0.105422	0.0237274	9.11606e-06	0.077058	6.27096e-05	0.000272026	0.82	0.0032772	42.1387
genus.Ruminiclostridium6.id.11356	TB	rs35362464	C	A	0.1511	0.0720077	0.0165387	8.99138e-06	0.166148	-5.69627e-05	0.000195583	0.77	0.00452291	60.4553
genus.Ruminiclostridium6.id.11356	TB	rs61060922	T	G	0.0447	0.15913	0.0322283	1.08647e-06	0.052601	0.000217183	0.000324635	0.5	0.00345298	31.0217
genus.Ruminiclostridium6.id.11356	TB	rs663262	T	C	0.0517	-0.13498	0.0310715	3.39417e-06	0.0573443	5.48205e-05	0.000313173	0.86	0.00406969	32.1757
genus.Ruminiclostridium6.id.11356	TB	rs67479537	T	C	0.0795	0.118994	0.026487	9.302e-06	0.074263	0.000725462	0.000278482	0.0092	0.00324051	37.7479
genus.Ruminiclostridium6.id.11356	TB	rs71414120	T	G	0.0765	0.200894	0.0406434	1.07697e-06	0.057111	-0.000942302	0.000313622	0.0027	0.00440021	24.5954
genus.Ruminiclostridium6.id.11356	TB	rs72991535	T	G	0.0596	0.135604	0.0295174	4.95367e-06	0.055704	0.000259022	0.000318635	0.42	0.00350131	33.8712
genus.Ruminiclostridium6.id.11356	TB	rs73176030	T	C	0.3181	0.058665	0.013208	7.28883e-06	0.320402	5.30875e-05	0.0001562	0.73	0.00562758	75.7005
genus.Ruminiclostridium6.id.11356	TB	rs77193512	A	G	0.167	0.0736533	0.0153163	1.29587e-06	0.188866	-3.11526e-05	0.000185836	0.87	0.00485595	65.28
genus.Ruminiclostridium6.id.11356	TB	rs792058	G	A	0.4274	0.0554234	0.0125423	8.57953e-06	0.4337	3.41518e-05	0.000149524	0.82	0.00612708	79.7177
genus.Ruminiclostridium6.id.11356	TB	rs79968172	G	A	0.0557	0.11614	0.0243083	1.66054e-06	0.0603	-0.000284574	0.00030714	0.35	0.00320312	41.1317
genus.Ruminiclostridium6.id.11356	TB	rs9555756	A	C	0.1243	-0.0804138	0.0176692	7.10127e-06	0.138854	-0.000204476	0.000210847	0.33	0.00421551	56.5872
genus.Ruminiclostridium9.id.11357	TB	rs113048721	C	G	0.2386	0.0600735	0.0132737	4.10352e-06	0.245823	-9.42926e-05	0.000169533	0.58	0.00131123	21.9486
genus.Ruminiclostridium9.id.11357	TB	rs115044523	G	A	0.0915	-0.0980026	0.0202616	2.37202e-06	0.084057	0.000251472	0.000262438	0.34	0.0015968	25.7576
genus.Ruminiclostridium9.id.11357	TB	rs12040548	G	T	0.3111	0.0570422	0.0122359	3.14872e-06	0.280715	0.000130666	0.000163506	0.42	0.00139469	23.3504
genus.Ruminiclostridium9.id.11357	TB	rs12419854	T	A	0.1779	-0.0727975	0.0155594	3.17992e-06	0.131391	0.000351761	0.000217148	0.11	0.00155011	24.8791
genus.Ruminiclostridium9.id.11357	TB	rs13033315	T	A	0.4503	0.0511195	0.0111418	5.68052e-06	0.429001	-9.07042e-05	0.000147088	0.54	0.00129369	21.6611
genus.Ruminiclostridium9.id.11357	TB	rs6082461	A	C	0.2068	0.0586425	0.0131004	4.86594e-06	0.220231	8.83846e-05	0.00017735	0.62	0.0011282	18.8036
genus.Ruminiclostridium9.id.11357	TB	rs7137760	C	T	0.4145	0.050797	0.0112182	7.06911e-06	0.407582	-0.000172694	0.000148075	0.24	0.00125244	20.9671
genus.Ruminiclostridium9.id.11357	TB	rs73592673	A	T	0.1471	-0.081629	0.0169515	2.13971e-06	0.161818	-3.70781e-05	0.000203459	0.86	0.00167198	25.944
genus.Ruminiclostridium9.id.11357	TB	rs74303178	T	C	0.3201	0.0532742	0.0119274	7.91566e-06	0.292846	-0.000194754	0.000160188	0.22	0.00123536	20.661
genus.Ruminiclostridium9.id.11357	TB	rs78191726	T	C	0.0905	0.0944998	0.0210206	7.58287e-06	0.088007	1.02795e-05	0.000257693	0.97	0.00147009	23.6105
genus.Ruminiclostridium9.id.11357	TB	rs79082720	C	G	0.0954	0.0928576	0.0204871	6.46935e-06	0.083262	9.72005e-05	0.000265311	0.71	0.00148823	23.9843
genus.Ruminiclostridium9.id.11357	TB	rs918449	A	G	0.0696	-0.0950908	0.0197177	2.55994e-06	0.0762244	-0.000545388	0.000276965	0.049	0.00117108	19.6069
genus.Ruminiclostridium9.id.11357	TB	rs9522712	T	C	0.1451	0.0699728	0.0154939	4.65962e-06	0.153647	8.92716e-05	0.000201403	0.66	0.00121471	20.3382
genus.Ruminiclostridium9.id.11357	TB	rs9809789	C	T	0.168	-0.0717454	0.0159673	8.71968e-06	0.147815	-9.42235e-05	0.000206384	0.65	0.00143896	23.0898
genus.RuminococcaceaeNK4A214group.id.11358	TB	rs11241747	C	T	0.3907	0.0533858	0.0120035	6.58971e-06	0.375547	-0.000347371	0.000150831	0.021	0.00558924	83.2981
genus.RuminococcaceaeNK4A214group.id.11358	TB	rs114244418	C	G	0.0408	-0.175266	0.0372779	3.59151e-06	0.051943	0.000491604	0.000333356	0.14	0.00375191	26.818
genus.RuminococcaceaeNK4A214group.id.11358	TB	rs11586410	G	A	0.1342	-0.0863422	0.0169937	3.66276e-07	0.13137	-0.000139858	0.000225215	0.53	0.00395444	58.8375
genus.RuminococcaceaeNK4A214group.id.11358	TB	rs12642039	T	C	0.3658	-0.0553003	0.0119397	3.43005e-06	0.353814	-5.34795e-05	0.000152243	0.73	0.00545281	83.7429
genus.RuminococcaceaeNK4A214group.id.11358	TB	rs12731	A	G	0.4513	-0.0527684	0.0115053	4.87237e-06	0.439093	0.000222526	0.000146391	0.13	0.00565311	86.9048
genus.RuminococcaceaeNK4A214group.id.11358	TB	rs13087692	T	G	0.3052	0.0574623	0.012594	8.69224e-06	0.307869	-0.000281819	0.000158106	0.075	0.00516699	79.3928
genus.RuminococcaceaeNK4A214group.id.11358	TB	rs136761	G	A	0.4294	-0.0587521	0.0119155	8.15195e-07	0.399712	-0.000175493	0.000150031	0.24	0.00563028	83.9132
genus.RuminococcaceaeNK4A214group.id.11358	TB	rs147475196	A	G	0.0775	-0.133769	0.0295196	4.72496e-06	0.057675	-0.000150427	0.000323794	0.64	0.0034043	33.869
genus.RuminococcaceaeNK4A214group.id.11358	TB	rs34576931	G	C	0.0915	-0.0873312	0.0194886	4.71641e-06	0.102239	-0.00035798	0.000240966	0.14	0.00348367	51.3051
genus.RuminococcaceaeNK4A214group.id.11358	TB	rs35559912	T	C	0.0656	-0.0925071	0.0203674	4.89023e-06	0.075264	-1.79879e-05	0.000280243	0.95	0.00350073	49.0911
genus.RuminococcaceaeNK4A214group.id.11358	TB	rs4814689	C	T	0.0666	-0.1083	0.0230708	4.5519e-06	0.087842	-4.74276e-05	0.000258885	0.85	0.00308452	43.3386
genus.RuminococcaceaeNK4A214group.id.11358	TB	rs5994253	A	G	0.1461	-0.0811302	0.0157621	2.35183e-07	0.168117	0.000337362	0.00019438	0.083	0.00413273	63.4351
genus.RuminococcaceaeNK4A214group.id.11358	TB	rs62027366	T	C	0.2296	0.0615389	0.0137612	6.58456e-06	0.231811	9.90658e-05	0.000175221	0.57	0.0048788	72.6584
genus.RuminococcaceaeNK4A214group.id.11358	TB	rs6681678	C	T	0.0497	-0.100174	0.024	9.04931e-06	0.0649956	0.000282307	0.000311619	0.37	0.00318731	41.6602
genus.RuminococcaceaeNK4A214group.id.11358	TB	rs73158814	C	G	0.0736	-0.109257	0.0227458	2.19798e-06	0.069964	-0.000448271	0.000291368	0.12	0.00335067	43.9574
genus.RuminococcaceaeNK4A214group.id.11358	TB	rs7573569	T	C	0.0716	0.107739	0.0233638	3.23139e-06	0.064206	-0.000168233	0.000302613	0.58	0.00287937	42.7955
genus.RuminococcaceaeUCG002.id.11360	TB	rs10916131	C	T	0.1382	-0.069333	0.0146753	2.87497e-06	0.158019	-0.000343232	0.000198829	0.084	0.00396977	68.1336
genus.RuminococcaceaeUCG002.id.11360	TB	rs10927423	C	A	0.1829	-0.0713617	0.0147712	8.49518e-07	0.157584	8.55414e-05	0.000206822	0.68	0.00394432	67.6913
genus.RuminococcaceaeUCG002.id.11360	TB	rs10964441	G	A	0.0527	-0.14906	0.034486	7.45116e-06	0.056785	0.00043852	0.000317909	0.17	0.00539484	28.9864
genus.RuminococcaceaeUCG002.id.11360	TB	rs113147300	A	G	0.1322	-0.075842	0.0164562	7.6914e-06	0.142272	2.68567e-05	0.000211031	0.9	0.00369839	60.7599
genus.RuminococcaceaeUCG002.id.11360	TB	rs11607472	A	G	0.1074	-0.0780229	0.0176325	7.18671e-06	0.109197	-0.000100416	0.000233563	0.67	0.00347111	56.7065
genus.RuminococcaceaeUCG002.id.11360	TB	rs116974815	C	A	0.0577	-0.189731	0.0396566	2.02518e-06	0.054724	-8.76018e-05	0.000319068	0.78	0.00431477	25.2078
genus.RuminococcaceaeUCG002.id.11360	TB	rs11750293	G	T	0.2813	-0.0578304	0.0120512	1.76136e-06	0.278772	-4.64937e-05	0.000162783	0.78	0.00483083	82.9694
genus.RuminococcaceaeUCG002.id.11360	TB	rs12463378	A	G	0.4175	-0.0522061	0.0112086	2.95523e-06	0.3849	-0.000103227	0.000149534	0.49	0.00522248	89.2063
genus.RuminococcaceaeUCG002.id.11360	TB	rs15256	C	T	0.0865	0.0732376	0.016834	9.45659e-06	0.107338	0.000160435	0.00024349	0.51	0.00346288	59.3967
genus.RuminococcaceaeUCG002.id.11360	TB	rs362417	G	C	0.2664	-0.054863	0.0120984	7.80005e-06	0.282822	-0.000101151	0.000161101	0.53	0.00481125	82.646
genus.RuminococcaceaeUCG002.id.11360	TB	rs55793120	T	C	0.0507	0.137396	0.027414	4.80674e-07	0.055291	0.000201821	0.000328391	0.54	0.0031163	36.4715
genus.RuminococcaceaeUCG002.id.11360	TB	rs56030423	G	A	0.0885	-0.0982874	0.0216344	6.30385e-06	0.082107	0.00017422	0.000266263	0.51	0.00308496	46.2164
genus.RuminococcaceaeUCG002.id.11360	TB	rs57079348	T	G	0.1213	-0.076573	0.0172819	7.21822e-06	0.112428	-1.73611e-05	0.000230286	0.94	0.00352187	57.8568
genus.RuminococcaceaeUCG002.id.11360	TB	rs6542556	A	G	0.3449	0.050974	0.011406	7.86123e-06	0.358787	3.64839e-05	0.000151677	0.81	0.0051027	87.6627
genus.RuminococcaceaeUCG002.id.11360	TB	rs67746927	C	G	0.4414	-0.054237	0.0110357	9.17088e-07	0.424742	-0.000101427	0.000147765	0.49	0.00541255	90.604
genus.RuminococcaceaeUCG002.id.11360	TB	rs6793778	C	T	0.2624	-0.0558706	0.0125258	9.81289e-06	0.23899	0.000128395	0.000171976	0.46	0.00464866	79.8259
genus.RuminococcaceaeUCG002.id.11360	TB	rs7120052	A	C	0.1759	0.0624796	0.0135523	1.96895e-06	0.183803	0.000159328	0.000188885	0.4	0.00429731	73.7795
genus.RuminococcaceaeUCG002.id.11360	TB	rs7155595	C	A	0.3091	0.0569929	0.0116986	1.14931e-06	0.320796	-1.37768e-05	0.000156363	0.93	0.0049786	85.47
genus.RuminococcaceaeUCG002.id.11360	TB	rs7249614	A	G	0.3847	-0.0492778	0.0110807	9.07376e-06	0.424393	6.52885e-05	0.000148574	0.66	0.00539071	90.2363
genus.RuminococcaceaeUCG002.id.11360	TB	rs72874194	G	C	0.0994	-0.0770289	0.016725	3.46664e-06	0.114719	0.000101322	0.000228523	0.66	0.00357798	59.7837
genus.RuminococcaceaeUCG002.id.11360	TB	rs7342369	C	A	0.3231	-0.0527803	0.0116023	5.66121e-06	0.335928	-0.000181994	0.00015562	0.24	0.00514958	86.1792
genus.RuminococcaceaeUCG002.id.11360	TB	rs76847269	A	G	0.0567	0.163508	0.0356151	5.1719e-06	0.056755	0.000406368	0.000315978	0.2	0.003655	28.0707
genus.RuminococcaceaeUCG002.id.11360	TB	rs77564310	A	C	0.1789	-0.0713093	0.0140855	3.28614e-07	0.193545	-3.44376e-05	0.000184548	0.85	0.0041588	70.9865
genus.RuminococcaceaeUCG002.id.11360	TB	rs79016051	C	T	0.0905	-0.0887747	0.0189424	2.33742e-06	0.092918	0.000205538	0.000251324	0.41	0.00310725	52.7853
genus.RuminococcaceaeUCG002.id.11360	TB	rs882348	A	G	0.1064	-0.0799946	0.0178618	5.44852e-06	0.098417	-0.000163597	0.000243758	0.5	0.00326389	55.9788
genus.RuminococcaceaeUCG003.id.11361	TB	rs10490280	C	T	0.2177	-0.0672094	0.0143309	4.15551e-06	0.246539	0.000113264	0.000169616	0.5	0.00495809	69.7691
genus.RuminococcaceaeUCG003.id.11361	TB	rs11243416	T	C	0.1014	-0.0925653	0.0191203	1.66882e-06	0.105369	-0.000201992	0.000240813	0.4	0.00372078	52.2929
genus.RuminococcaceaeUCG003.id.11361	TB	rs11613919	G	T	0.2127	0.0727604	0.0155716	1.62509e-06	0.162009	0.000168892	0.000198306	0.39	0.00446798	64.2103
genus.RuminococcaceaeUCG003.id.11361	TB	rs139730	G	C	0.2863	-0.0577655	0.0130645	9.72112e-06	0.291807	-7.51928e-05	0.000165071	0.65	0.00543611	76.5325
genus.RuminococcaceaeUCG003.id.11361	TB	rs16959793	A	C	0.2803	-0.062527	0.0131259	2.21709e-06	0.277107	0.000122831	0.000163892	0.45	0.00525845	76.1749
genus.RuminococcaceaeUCG003.id.11361	TB	rs2523124	T	C	0.3976	-0.0546625	0.0120823	5.7837e-06	0.376163	0.000222221	0.000150934	0.14	0.0057112	82.7539
genus.RuminococcaceaeUCG003.id.11361	TB	rs3013089	G	A	0.3847	-0.0551473	0.0120346	4.38133e-06	0.406064	6.32438e-05	0.00014816	0.67	0.00573413	83.0822
genus.RuminococcaceaeUCG003.id.11361	TB	rs4452755	A	C	0.3052	-0.0634463	0.0134741	3.29335e-06	0.269607	-8.53138e-05	0.000164789	0.6	0.00512538	74.2063
genus.RuminococcaceaeUCG003.id.11361	TB	rs4532474	G	A	0.1491	0.0769231	0.017045	4.82127e-06	0.134654	-0.000376836	0.000213408	0.077	0.0040543	58.6602
genus.RuminococcaceaeUCG003.id.11361	TB	rs4629039	T	A	0.34	0.0553742	0.0122659	6.54355e-06	0.348415	8.89953e-05	0.0001542	0.56	0.00562814	81.5152
genus.RuminococcaceaeUCG003.id.11361	TB	rs6759615	A	G	0.0696	0.102523	0.0200204	7.86224e-07	0.079905	-0.000430833	0.000270055	0.11	0.0034543	49.9421
genus.RuminococcaceaeUCG003.id.11361	TB	rs73341549	T	C	0.0507	-0.169857	0.0318768	1.50953e-07	0.054285	-0.000306774	0.000323569	0.34	0.00463012	31.3615
genus.RuminococcaceaeUCG003.id.11361	TB	rs78720113	A	G	0.0696	-0.115348	0.0249601	7.59261e-06	0.070064	-0.000158863	0.000287197	0.58	0.00305411	40.0579
genus.RuminococcaceaeUCG004.id.11362	TB	rs10976229	T	G	0.1412	0.095976	0.0214554	7.04477e-06	0.131171	-0.000232847	0.000215411	0.28	0.0050868	46.5981
genus.RuminococcaceaeUCG004.id.11362	TB	rs11961899	G	A	0.2714	-0.0707825	0.0161381	9.1802e-06	0.282538	-0.000249772	0.000161997	0.12	0.00647969	61.952
genus.RuminococcaceaeUCG004.id.11362	TB	rs12125734	G	T	0.0865	0.133972	0.0257417	2.09428e-07	0.097453	-0.000531912	0.000245687	0.03	0.00432753	38.8389
genus.RuminococcaceaeUCG004.id.11362	TB	rs2248146	T	C	0.3221	0.0689452	0.0153649	8.20001e-06	0.337402	0.0001217	0.000156066	0.44	0.00680284	65.0696
genus.RuminococcaceaeUCG004.id.11362	TB	rs511258	G	A	0.2634	-0.0757474	0.0162475	4.52052e-06	0.27628	0.000118095	0.00016248	0.47	0.00643704	61.5351
genus.RuminococcaceaeUCG004.id.11362	TB	rs550351	A	C	0.4404	0.078587	0.018003	9.43128e-06	0.218941	6.83888e-05	0.00020908	0.74	0.00581419	55.5345
genus.RuminococcaceaeUCG004.id.11362	TB	rs6769553	A	G	0.2843	0.0849743	0.0157451	7.91068e-08	0.294442	5.45555e-05	0.000159754	0.73	0.00664038	63.4986
genus.RuminococcaceaeUCG004.id.11362	TB	rs7123615	C	G	0.169	-0.0786157	0.0179592	7.09181e-06	0.205452	-0.000220204	0.000180431	0.22	0.00582588	55.6702
genus.RuminococcaceaeUCG004.id.11362	TB	rs7569771	A	G	0.2167	-0.075914	0.0170308	8.11964e-06	0.230837	-8.28338e-05	0.000175361	0.64	0.0061415	58.7048
genus.RuminococcaceaeUCG004.id.11362	TB	rs872501	G	A	0.1272	0.116125	0.025946	5.80805e-06	0.117009	0.000495465	0.000306451	0.11	0.00452816	38.5325
genus.RuminococcaceaeUCG004.id.11362	TB	rs9818949	G	T	0.2187	0.0859927	0.0188671	5.38832e-06	0.194643	-0.000365641	0.000190376	0.055	0.00578058	52.9906
genus.RuminococcaceaeUCG005.id.11363	TB	rs10873449	T	C	0.169	0.0654843	0.0143973	4.11169e-06	0.170281	0.000239465	0.000194324	0.22	0.00429611	69.4486
genus.RuminococcaceaeUCG005.id.11363	TB	rs10937802	G	A	0.0974	0.0755811	0.0168226	8.17353e-06	0.113562	0.000195836	0.00023348	0.4	0.00374321	59.4363
genus.RuminococcaceaeUCG005.id.11363	TB	rs10950694	T	C	0.4235	0.0577628	0.011412	4.298e-07	0.431393	5.46497e-05	0.000148388	0.71	0.00550814	87.6159
genus.RuminococcaceaeUCG005.id.11363	TB	rs114279581	A	G	0.0477	-0.146604	0.0316034	3.21853e-06	0.06007	0.000104097	0.000305586	0.73	0.00372408	31.6347
genus.RuminococcaceaeUCG005.id.11363	TB	rs12458218	T	C	0.1769	0.0677322	0.0144525	2.41027e-06	0.171666	0.000137333	0.000193507	0.48	0.00427953	69.1836
genus.RuminococcaceaeUCG005.id.11363	TB	rs2893871	G	A	0.1521	-0.073644	0.015548	3.53845e-06	0.158741	-0.000133725	0.000201873	0.51	0.00397821	64.309
genus.RuminococcaceaeUCG005.id.11363	TB	rs34781347	G	A	0.0596	0.188685	0.0386484	6.04728e-07	0.054173	-0.000573292	0.000320253	0.073	0.00425084	25.8658
genus.RuminococcaceaeUCG005.id.11363	TB	rs35166120	C	G	0.1849	-0.0686153	0.0146252	3.75403e-06	0.172155	0.000242543	0.000194308	0.21	0.00423104	68.3666
genus.RuminococcaceaeUCG005.id.11363	TB	rs394449	A	T	0.1789	0.0692909	0.0148712	2.59897e-06	0.196848	0.000367034	0.000185529	0.048	0.00425723	67.2355
genus.RuminococcaceaeUCG005.id.11363	TB	rs55793120	T	C	0.0507	0.121548	0.0279546	7.37046e-06	0.055291	0.000201821	0.000328391	0.54	0.003177	35.7659
genus.RuminococcaceaeUCG005.id.11363	TB	rs60081663	C	G	0.0527	0.158082	0.0319586	9.28113e-07	0.050149	0.000175148	0.000332599	0.6	0.00333826	31.2838
genus.RuminococcaceaeUCG005.id.11363	TB	rs72776570	C	A	0.0825	0.087067	0.0197179	5.35716e-06	0.092374	-1.33207e-05	0.00025241	0.96	0.0032875	50.7087
genus.RuminococcaceaeUCG005.id.11363	TB	rs7449320	C	A	0.2207	0.0599163	0.0130836	4.80776e-06	0.223008	0.000114754	0.000175228	0.51	0.00472632	76.4219
genus.RuminococcaceaeUCG005.id.11363	TB	rs7555878	A	G	0.2803	0.0586677	0.0125277	2.81022e-06	0.272906	-4.54808e-05	0.000164561	0.78	0.00493348	79.813
genus.RuminococcaceaeUCG005.id.11363	TB	rs7586445	G	A	0.1262	0.0782349	0.0176458	8.8145e-06	0.142932	0.000251196	0.000207606	0.23	0.00373925	56.6633
genus.RuminococcaceaeUCG005.id.11363	TB	rs898577	T	C	0.0547	-0.123012	0.0286671	7.46313e-06	0.06719	0.000335342	0.000292215	0.25	0.00347932	34.8763
genus.RuminococcaceaeUCG009.id.11366	TB	rs113006825	T	C	0.1799	-0.0928893	0.0208035	7.97701e-06	0.207463	-0.000191471	0.00018106	0.29	0.00666414	48.0555
genus.RuminococcaceaeUCG009.id.11366	TB	rs12508214	C	T	0.3509	-0.0774649	0.0168937	4.75487e-06	0.382914	0.000152455	0.000153691	0.32	0.00781931	59.1779
genus.RuminococcaceaeUCG009.id.11366	TB	rs138460696	A	G	0.1064	0.139274	0.0315794	9.80841e-06	0.077459	2.50194e-05	0.000283344	0.93	0.00459152	31.657
genus.RuminococcaceaeUCG009.id.11366	TB	rs1550196	G	A	0.1173	0.130842	0.0262478	1.13288e-06	0.106777	5.70977e-05	0.000239515	0.81	0.00512965	38.0881
genus.RuminococcaceaeUCG009.id.11366	TB	rs2058609	A	G	0.3141	0.0816464	0.017472	3.12485e-06	0.336078	-0.000149825	0.000154667	0.33	0.00756347	57.2193
genus.RuminococcaceaeUCG009.id.11366	TB	rs2192926	A	G	0.2366	-0.089048	0.0192989	4.87746e-06	0.231154	0.000152324	0.000173081	0.38	0.00685147	51.8026
genus.RuminococcaceaeUCG009.id.11366	TB	rs4079028	C	T	0.1938	0.0915623	0.019936	3.28244e-06	0.202595	-0.000254692	0.000180832	0.16	0.00666127	50.147
genus.RuminococcaceaeUCG009.id.11366	TB	rs4708333	T	G	0.3022	-0.084033	0.0174757	1.56246e-06	0.307518	0.000154086	0.000159432	0.33	0.00756087	57.2071
genus.RuminococcaceaeUCG009.id.11366	TB	rs61779334	G	C	0.1044	-0.138137	0.0292072	1.94241e-06	0.089146	7.62089e-05	0.000256597	0.77	0.00496259	34.2281
genus.RuminococcaceaeUCG009.id.11366	TB	rs6952765	G	A	0.4612	0.0732099	0.0166777	8.13062e-06	0.442241	-6.93495e-05	0.000147113	0.64	0.00791978	59.9444
genus.RuminococcaceaeUCG009.id.11366	TB	rs758191	T	G	0.0636	0.17702	0.0375113	9.00992e-06	0.061207	0.000284287	0.000323574	0.38	0.00455263	26.6495
genus.RuminococcaceaeUCG009.id.11366	TB	rs78410648	A	G	0.0974	0.120989	0.0277317	9.67203e-06	0.092075	-0.000269519	0.000251116	0.28	0.00477863	36.0502
genus.RuminococcaceaeUCG009.id.11366	TB	rs8009993	G	C	0.1292	-0.135936	0.0244857	4.42176e-08	0.114999	-0.000250563	0.00023917	0.29	0.00549678	40.8292
genus.RuminococcaceaeUCG009.id.11366	TB	rs9558661	T	C	0.1869	-0.0897823	0.0200739	7.00847e-06	0.200976	0.000174801	0.000183299	0.34	0.00661584	49.8027
genus.RuminococcaceaeUCG010.id.11367	TB	rs12597105	G	A	0.2773	0.0670855	0.0144415	4.873e-06	0.281202	0.000138271	0.000161801	0.39	0.00180383	22.4314
genus.RuminococcaceaeUCG010.id.11367	TB	rs2820282	A	C	0.4523	-0.0592304	0.0125917	2.85385e-06	0.466443	0.000310228	0.000147748	0.036	0.00173816	22.3968
genus.RuminococcaceaeUCG010.id.11367	TB	rs35506912	G	C	0.2495	-0.0693743	0.0147926	3.20918e-06	0.236685	-1.1349e-05	0.000175336	0.95	0.00180239	23.096
genus.RuminococcaceaeUCG010.id.11367	TB	rs682403	A	G	0.4761	-0.0588161	0.0124671	2.36537e-06	0.501317	6.58474e-06	0.000145473	0.96	0.00172571	22.2345
genus.RuminococcaceaeUCG010.id.11367	TB	rs6958419	C	T	0.4891	-0.0585718	0.0124994	2.84162e-06	0.479786	-7.62487e-05	0.00014566	0.6	0.00171451	22.1003
genus.RuminococcaceaeUCG010.id.11367	TB	rs73218807	G	A	0.0577	-0.166211	0.0367938	6.43033e-06	0.04813	0.000214219	0.000339765	0.53	0.00300409	20.2242
genus.RuminococcaceaeUCG010.id.11367	TB	rs7441445	C	T	0.4354	-0.05695	0.0126502	6.80187e-06	0.416692	-0.00022919	0.00014895	0.12	0.00159458	20.5231
genus.RuminococcaceaeUCG010.id.11367	TB	rs7935775	A	T	0.3002	-0.0631351	0.0137953	4.99423e-06	0.296481	-9.33294e-05	0.000160798	0.56	0.00167477	21.5771
genus.RuminococcaceaeUCG011.id.11368	TB	rs10274562	C	T	0.3519	0.110917	0.0244556	6.49607e-06	0.359008	0.000276821	0.000152385	0.069	0.00561163	20.4852
genus.RuminococcaceaeUCG011.id.11368	TB	rs12724320	C	T	0.2753	-0.120881	0.0249229	1.51986e-06	0.308168	-2.22666e-05	0.000157328	0.89	0.00583053	21.289
genus.RuminococcaceaeUCG011.id.11368	TB	rs1416041	A	C	0.1342	-0.182339	0.0339898	7.04419e-08	0.132266	0.000141795	0.000215334	0.51	0.0077261	28.2641
genus.RuminococcaceaeUCG011.id.11368	TB	rs2729556	C	T	0.499	-0.109097	0.0233699	3.18679e-06	0.529583	-0.000223173	0.000145433	0.12	0.00595105	21.7317
genus.RuminococcaceaeUCG011.id.11368	TB	rs4490371	T	C	0.331	-0.111816	0.0248963	7.74624e-06	0.332324	5.40421e-05	0.000154528	0.73	0.00553725	20.0897
genus.RuminococcaceaeUCG011.id.11368	TB	rs79113084	C	T	0.1551	-0.152166	0.0317519	2.06123e-06	0.163285	-0.000147626	0.000196771	0.45	0.00606848	22.0287
genus.RuminococcaceaeUCG011.id.11368	TB	rs9729514	A	G	0.1024	0.184934	0.0394616	2.36769e-06	0.100348	3.16495e-05	0.000245388	0.9	0.00628701	22.9662
genus.RuminococcaceaeUCG013.id.11370	TB	rs11581881	C	T	0.1809	0.0661211	0.0144736	4.72582e-06	0.179633	-0.000377438	0.000192663	0.05	0.0043731	69.0823
genus.RuminococcaceaeUCG013.id.11370	TB	rs12189346	G	A	0.163	0.0684961	0.014558	1.67955e-06	0.155825	-0.00015205	0.000200777	0.45	0.00415333	68.6822
genus.RuminococcaceaeUCG013.id.11370	TB	rs12336782	T	C	0.0815	-0.0856047	0.0189311	8.60305e-06	0.10249	-0.000642668	0.000247239	0.0093	0.0031396	52.8169
genus.RuminococcaceaeUCG013.id.11370	TB	rs12485353	G	A	0.1789	-0.0607903	0.0130847	4.19379e-06	0.209261	0.00010703	0.000179244	0.55	0.00453631	76.416
genus.RuminococcaceaeUCG013.id.11370	TB	rs12781711	C	T	0.3131	-0.0656129	0.0117477	2.55301e-08	0.3408	-7.30227e-05	0.000153497	0.63	0.0050497	85.1132
genus.RuminococcaceaeUCG013.id.11370	TB	rs16918863	A	C	0.0606	0.111491	0.0240157	4.15503e-06	0.071118	-0.000302497	0.000292149	0.3	0.00328267	41.6329
genus.RuminococcaceaeUCG013.id.11370	TB	rs1729063	G	C	0.328	-0.0533411	0.0120757	9.63581e-06	0.291885	0.000439552	0.000159789	0.0059	0.00500285	82.8012
genus.RuminococcaceaeUCG013.id.11370	TB	rs2428106	C	G	0.4394	-0.0490863	0.0109903	8.37605e-06	0.444151	0.000311294	0.00014757	0.035	0.0053971	90.9788
genus.RuminococcaceaeUCG013.id.11370	TB	rs2730183	G	A	0.4642	-0.0488692	0.0109907	8.43787e-06	0.470207	4.85803e-05	0.000145849	0.74	0.00539558	90.9748
genus.RuminococcaceaeUCG013.id.11370	TB	rs4385846	G	T	0.2068	0.0598404	0.0131807	6.46209e-06	0.231937	-0.000155534	0.000172054	0.37	0.00450316	75.8595
genus.RuminococcaceaeUCG013.id.11370	TB	rs75088940	T	C	0.0934	-0.0942968	0.0200713	2.55399e-06	0.088758	-0.000714257	0.000261457	0.0063	0.00317587	49.8161
genus.RuminococcaceaeUCG013.id.11370	TB	rs76973485	G	T	0.0368	0.194976	0.0418213	3.3498e-06	0.053457	-0.000161326	0.000323325	0.62	0.00449214	23.9022
genus.RuminococcaceaeUCG013.id.11370	TB	rs7784330	G	A	0.3887	-0.0498329	0.0112066	8.1626e-06	0.394637	0.000123413	0.000148877	0.41	0.00529283	89.2224
genus.RuminococcaceaeUCG013.id.11370	TB	rs9313055	T	C	0.0686	0.105087	0.023446	9.54713e-06	0.057783	0.000435277	0.000313623	0.17	0.00269831	42.6458
genus.RuminococcaceaeUCG013.id.11370	TB	rs9565219	T	A	0.337	-0.0524592	0.0117701	8.72524e-06	0.324478	-0.000233009	0.000155838	0.13	0.0050401	84.9506
genus.RuminococcaceaeUCG014.id.11371	TB	rs10495392	C	T	0.1193	-0.082486	0.0187194	9.96329e-06	0.114678	-0.000157391	0.000227785	0.49	0.00382793	53.4127
genus.RuminococcaceaeUCG014.id.11371	TB	rs10791168	A	G	0.1839	-0.0664624	0.0150069	9.76182e-06	0.187393	-0.000203367	0.000194897	0.3	0.00460524	66.6269
genus.RuminococcaceaeUCG014.id.11371	TB	rs10941294	C	T	0.0686	-0.122057	0.0260017	2.397e-06	0.071671	0.000494533	0.000284232	0.082	0.00303941	38.453
genus.RuminococcaceaeUCG014.id.11371	TB	rs115777838	T	C	0.0537	-0.18835	0.0386643	4.62331e-07	0.049445	-0.00014368	0.000342292	0.67	0.00453759	25.8545
genus.RuminococcaceaeUCG014.id.11371	TB	rs12638134	T	G	0.3897	0.0582548	0.0119657	1.21144e-06	0.401632	8.08676e-05	0.000148311	0.59	0.00576893	83.5604
genus.RuminococcaceaeUCG014.id.11371	TB	rs17296933	C	G	0.1272	-0.0829544	0.0185058	7.33724e-06	0.122891	-7.82826e-05	0.000224738	0.73	0.00408413	54.029
genus.RuminococcaceaeUCG014.id.11371	TB	rs34402072	C	T	0.1918	-0.0688023	0.0156083	9.80426e-06	0.184778	-2.14055e-05	0.000189015	0.91	0.00460029	64.0593
genus.RuminococcaceaeUCG014.id.11371	TB	rs439810	G	C	0.2972	-0.0577127	0.0126675	7.04188e-06	0.327537	0.000257534	0.000154489	0.096	0.00545106	78.931
genus.RuminococcaceaeUCG014.id.11371	TB	rs56105232	G	A	0.0726	0.139276	0.0299132	2.9128e-06	0.065427	0.000417494	0.000302543	0.17	0.00362447	33.4228
genus.RuminococcaceaeUCG014.id.11371	TB	rs61898819	A	T	0.2107	0.0607865	0.0138761	9.91789e-06	0.239493	0.000249594	0.000170971	0.14	0.00500564	72.0565
genus.RuminococcaceaeUCG014.id.11371	TB	rs62478832	T	A	0.2883	-0.058129	0.012903	6.04427e-06	0.289295	0.00041204	0.00016132	0.011	0.00537885	77.4904
genus.RuminococcaceaeUCG014.id.11371	TB	rs72809222	T	C	0.2515	0.0671775	0.0139838	2.41191e-06	0.257481	-6.16616e-05	0.000166508	0.71	0.00511032	71.5011
genus.RuminococcaceaeUCG014.id.11371	TB	rs73186226	G	A	0.0875	-0.0993852	0.0216819	6.71749e-06	0.080121	-7.61627e-06	0.00026821	0.98	0.00334066	46.1148
genus.RuminococcaceaeUCG014.id.11371	TB	rs74060145	C	G	0.0646	-0.115767	0.0254199	8.7051e-06	0.06828	-0.000122179	0.000296331	0.68	0.00301443	39.3333
genus.RuminococcaceaeUCG014.id.11371	TB	rs77627087	C	G	0.1859	0.067562	0.0150103	7.42665e-06	0.189195	0.000187603	0.000186055	0.31	0.00460832	66.6115
genus.RuminococcaceaeUCG014.id.11371	TB	rs79640386	T	A	0.0646	-0.110863	0.0248098	8.73755e-06	0.052262	9.30873e-06	0.000330011	0.98	0.00293517	40.3008
genus.RuminococcaceaeUCG014.id.11371	TB	rs853612	A	G	0.4026	-0.0528257	0.0119367	9.75451e-06	0.412939	0.0001313	0.000148622	0.38	0.00578289	83.7638
genus.RuminococcaceaeUCG014.id.11371	TB	rs995642	C	T	0.326	0.060048	0.0126417	1.90222e-06	0.314342	3.23097e-05	0.000158034	0.84	0.00546252	79.0924
genus.Ruminococcus1.id.11373	TB	rs10167839	A	G	0.3439	0.0519509	0.0116306	8.09254e-06	0.345921	3.38977e-05	0.00015368	0.83	0.00515127	85.9694
genus.Ruminococcus1.id.11373	TB	rs10769159	G	C	0.5338	-0.0640277	0.0110059	5.29128e-09	0.510864	-5.21086e-05	0.000145783	0.72	0.00544273	90.8492
genus.Ruminococcus1.id.11373	TB	rs10995816	C	G	0.1123	-0.0762002	0.0174689	8.38258e-06	0.105917	0.00014751	0.000239872	0.54	0.00343724	57.2377
genus.Ruminococcus1.id.11373	TB	rs11783695	G	T	0.1511	-0.0734114	0.0161398	4.72679e-06	0.136802	0.000373129	0.000211275	0.077	0.00371723	61.9511
genus.Ruminococcus1.id.11373	TB	rs17781867	C	T	0.0924	0.0999271	0.0211728	1.96335e-06	0.090056	0.00013464	0.000264163	0.61	0.00328075	47.2238
genus.Ruminococcus1.id.11373	TB	rs3000856	T	A	0.1342	-0.0709997	0.0162766	9.27669e-06	0.126995	-1.94525e-05	0.00022568	0.93	0.00379541	61.4303
[truncated: 545 more rows]

## Sheet: Table S4
Table S4. Single-nucleotide polymorphisms used as instrumental variables for TB in the FinnGen database in MR analysis.
Exposure	Outcome	SNP	effect_allele	other_allele	eaf.exposure	beta.exposure	se.exposure	pval.exposure	eaf.outcome	beta.outcome	se.outcome	pval.outcome	R2	F
class.Actinobacteria	TB/ RTB/ EPTB	rs10841473	G	C	0.2704	-0.0583765	0.0123353	2.5936e-06	0.230908	-0.0442465	0.0343076	0.197155	0.00494556	81.058
class.Actinobacteria	TB/ RTB/ EPTB	rs11655079	T	C	0.2495	-0.0560674	0.0124286	5.92512e-06	0.186525	-0.0924343	0.0372845	0.0131689	0.00490924	80.45
class.Actinobacteria	TB/ RTB/ EPTB	rs11745923	G	T	0.3966	0.0563759	0.0115529	1.58131e-06	0.393525	0.0466824	0.029682	0.115777	0.00527841	86.5477
class.Actinobacteria	TB/ RTB/ EPTB	rs12049045	A	G	0.3817	0.0510452	0.0114325	8.62622e-06	0.382731	0.0478644	0.0296853	0.106876	0.00533403	87.4593
class.Actinobacteria	TB/ RTB/ EPTB	rs12899991	A	T	0.16	0.0719923	0.0154661	4.02818e-06	0.243791	-0.0155342	0.0339024	0.646806	0.00397974	64.6495
class.Actinobacteria	TB/ RTB/ EPTB	rs134366	G	A	0.0596	0.111877	0.023501	1.50428e-06	0.069249	-0.0519422	0.0566878	0.359517	0.00296638	42.5455
class.Actinobacteria	TB/ RTB/ EPTB	rs1376754	G	A	0.4702	0.0509242	0.0112503	6.71385e-06	0.493271	0.0159861	0.0289392	0.580673	0.00546292	88.8756
class.Actinobacteria	TB/ RTB/ EPTB	rs1515761	T	C	0.1332	0.0762317	0.0169884	4.96362e-06	0.074687	-0.0749519	0.0552098	0.174595	0.00377722	58.8561
class.Actinobacteria	TB/ RTB/ EPTB	rs6660520	A	G	0.2147	0.0711483	0.0134495	1.10652e-07	0.2715	0.0201257	0.0325454	0.53632	0.00453854	74.3429
class.Actinobacteria	TB/ RTB/ EPTB	rs72767435	T	C	0.0676	-0.126352	0.0273626	2.56804e-06	0.0547174	-0.00565479	0.0636544	0.929212	0.00282548	36.5406
class.Actinobacteria	TB/ RTB/ EPTB	rs7322849	T	C	0.0964	0.0944467	0.0192976	6.20794e-07	0.0912749	-0.0350096	0.0502278	0.485793	0.00316654	51.8136
class.Actinobacteria	TB/ RTB/ EPTB	rs7700479	T	A	0.0795	-0.0769653	0.0173933	8.62148e-06	0.106614	-0.0504093	0.0471022	0.284525	0.00351202	57.4864
class.Actinobacteria	TB/ RTB/ EPTB	rs80083040	T	G	0.0517	0.155784	0.0348017	8.62105e-06	0.0448996	-0.00666577	0.0698965	0.924024	0.00357759	28.7271
class.Actinobacteria	TB/ RTB/ EPTB	rs857444	C	T	0.3608	0.0509553	0.011539	8.92233e-06	0.369393	0.00881331	0.030013	0.769026	0.00528472	86.6516
class.Actinobacteria	TB/ RTB/ EPTB	rs961091	G	A	0.4334	0.0501255	0.011255	8.67593e-06	0.371962	0.0661489	0.0299933	0.0274221	0.00541771	88.8387
class.Alphaproteobacteria	TB/ RTB/ EPTB	rs10803434	A	T	0.4513	-0.0692742	0.0148866	3.55434e-06	0.473819	0.0219998	0.0289866	0.447873	0.0023767	21.7104
class.Alphaproteobacteria	TB/ RTB/ EPTB	rs12977163	G	C	0.3678	0.0690234	0.0153829	7.14185e-06	0.389988	-0.0110409	0.0298029	0.711037	0.00221558	20.2355
class.Alphaproteobacteria	TB/ RTB/ EPTB	rs140912403	C	T	0.0646	-0.160677	0.0317708	6.20363e-07	0.0580998	-0.0194865	0.0618422	0.752686	0.0031201	26.6602
class.Alphaproteobacteria	TB/ RTB/ EPTB	rs17061716	G	C	0.1372	0.0927341	0.0207569	9.33258e-06	0.157397	-0.0968678	0.0397698	0.0148624	0.00203598	19.3058
class.Alphaproteobacteria	TB/ RTB/ EPTB	rs34569731	A	G	0.335	0.0705145	0.0157564	7.37916e-06	0.421735	0.0320148	0.0300101	0.286061	0.0022154	20.2338
class.Alphaproteobacteria	TB/ RTB/ EPTB	rs62285697	C	T	0.1998	0.0805256	0.0180912	9.75933e-06	0.251684	0.0426653	0.0335384	0.203327	0.00207344	18.9345
class.Alphaproteobacteria	TB/ RTB/ EPTB	rs76784716	A	G	0.0716	0.133271	0.0267738	5.09141e-07	0.113663	-0.0748621	0.0456566	0.101072	0.0023613	22.7008
class.Alphaproteobacteria	TB/ RTB/ EPTB	rs7960664	G	A	0.1511	0.0969489	0.0215149	8.84301e-06	0.086023	-0.0242684	0.0513939	0.636781	0.00241122	23.1892
class.Alphaproteobacteria	TB/ RTB/ EPTB	rs9813022	A	G	0.3022	-0.0751277	0.0153867	1.05333e-06	0.374187	0.000807308	0.0298829	0.978447	0.00238043	22.8852
class.Bacilli	TB/ RTB/ EPTB	rs11110282	A	G	0.0676	-0.101189	0.0217379	4.85442e-06	0.0486538	0.105575	0.0673887	0.117195	0.00286228	45.9969
class.Bacilli	TB/ RTB/ EPTB	rs111552159	C	G	0.0636	0.128032	0.0286921	9.12818e-06	0.0450394	0.0143292	0.070131	0.838103	0.00306133	34.8467
class.Bacilli	TB/ RTB/ EPTB	rs11730038	G	A	0.2406	-0.0630747	0.0128717	1.96025e-06	0.293654	-0.0148503	0.03184	0.640926	0.00445093	77.6807
class.Bacilli	TB/ RTB/ EPTB	rs12797734	T	C	0.2525	0.0572158	0.0126793	7.21166e-06	0.261319	0.0326825	0.0336981	0.332115	0.00464457	78.8594
class.Bacilli	TB/ RTB/ EPTB	rs13068444	A	G	0.1928	0.0601035	0.0136407	9.53048e-06	0.178354	0.0243677	0.0378426	0.519625	0.00422942	73.3013
class.Bacilli	TB/ RTB/ EPTB	rs1595463	C	A	0.4871	0.0476864	0.0108547	7.9738e-06	0.538093	0.0359453	0.029171	0.217864	0.00527938	92.1151
class.Bacilli	TB/ RTB/ EPTB	rs1962325	C	G	0.3191	0.0554219	0.0114789	1.38434e-06	0.338555	0.067623	0.0305361	0.0267923	0.0049943	87.1061
class.Bacilli	TB/ RTB/ EPTB	rs28564647	T	G	0.2058	-0.0613034	0.0137579	7.81199e-06	0.167956	-0.0573799	0.0387329	0.138493	0.00416759	72.6772
class.Bacilli	TB/ RTB/ EPTB	rs2952251	A	G	0.2525	-0.0598868	0.0123903	1.07895e-06	0.227797	0.0174932	0.0345566	0.612703	0.00462759	80.6992
class.Bacilli	TB/ RTB/ EPTB	rs34989881	A	G	0.0656	0.111056	0.0246039	6.54586e-06	0.0488053	0.0177213	0.0690686	0.797506	0.00312486	40.6377
class.Bacilli	TB/ RTB/ EPTB	rs35344081	G	A	0.2406	0.0619529	0.0127066	1.01498e-06	0.263229	-0.0384207	0.0328635	0.242364	0.00450927	78.6899
class.Bacilli	TB/ RTB/ EPTB	rs4459992	T	C	0.3201	0.0535854	0.0116362	4.29836e-06	0.328577	-0.00356109	0.0309014	0.908255	0.00492544	85.9289
class.Bacilli	TB/ RTB/ EPTB	rs57872228	C	T	0.171	-0.0714773	0.0146647	9.21977e-07	0.118705	-0.00799635	0.0448406	0.858465	0.00390932	68.1831
class.Bacilli	TB/ RTB/ EPTB	rs694949	A	G	0.1223	-0.081146	0.0180042	7.59585e-06	0.0958174	0.111425	0.0493093	0.0238391	0.00333478	55.5358
class.Bacilli	TB/ RTB/ EPTB	rs74352383	T	A	0.0944	-0.104496	0.0217083	1.52752e-06	0.0826652	0.0521454	0.0522719	0.318483	0.00278087	46.0597
class.Bacilli	TB/ RTB/ EPTB	rs74663707	C	T	0.0726	0.0979154	0.0224074	8.45686e-06	0.0652707	0.0346972	0.0588957	0.555774	0.00282213	44.6225
class.Bacilli	TB/ RTB/ EPTB	rs7666190	C	A	0.0626	-0.104044	0.0247934	8.46829e-06	0.114842	-4.89479e-05	0.0453321	0.999138	0.00384994	40.3255
class.Bacilli	TB/ RTB/ EPTB	rs76717940	T	A	0.0606	0.156331	0.0325945	1.0725e-06	0.0568778	0.00120496	0.0626695	0.98466	0.00381228	30.6723
class.Bacilli	TB/ RTB/ EPTB	rs77558518	A	G	0.0646	-0.107255	0.0222879	1.33772e-06	0.0953069	-0.00340147	0.0494126	0.945119	0.00282525	44.8618
class.Bacilli	TB/ RTB/ EPTB	rs78938557	T	C	0.0676	0.108007	0.0232858	1.06891e-06	0.0294847	-0.0226323	0.0876506	0.796244	0.00281255	42.939
class.Bacilli	TB/ RTB/ EPTB	rs9581006	C	T	0.0457	0.225309	0.0467697	1.79458e-06	0.037114	-0.0158365	0.0768607	0.836758	0.00500221	21.3713
class.Bacteroidia	TB/ RTB/ EPTB	rs11146701	A	G	0.4254	0.0473596	0.010541	7.08228e-06	0.341771	0.0638517	0.030461	0.036067	0.00517982	94.8573
class.Bacteroidia	TB/ RTB/ EPTB	rs13291169	C	G	0.16	0.0689676	0.0148765	3.74579e-06	0.141522	0.0660156	0.0417295	0.113652	0.00382362	67.2124
class.Bacteroidia	TB/ RTB/ EPTB	rs17343978	A	C	0.2604	-0.0552057	0.0120278	8.35928e-06	0.204586	-0.00724412	0.0358914	0.840046	0.00451432	83.1319
class.Bacteroidia	TB/ RTB/ EPTB	rs2032750	T	C	0.4513	-0.0508393	0.0106807	1.91509e-06	0.460658	0.00916181	0.0290812	0.75273	0.00521694	93.6161
class.Bacteroidia	TB/ RTB/ EPTB	rs4916508	G	A	0.4354	-0.0466729	0.0105312	8.47116e-06	0.424827	0.0463909	0.0292328	0.112525	0.00515531	94.9452
class.Bacteroidia	TB/ RTB/ EPTB	rs55773148	G	A	0.0527	-0.121514	0.0236759	3.89585e-07	0.0533385	-0.0137664	0.0639276	0.829499	0.00370785	42.2296
class.Bacteroidia	TB/ RTB/ EPTB	rs62531359	T	G	0.1451	0.0655728	0.0149891	9.08665e-06	0.181897	0.0630714	0.0378155	0.0953411	0.00362845	66.7081
class.Bacteroidia	TB/ RTB/ EPTB	rs62575403	C	T	0.0437	0.140055	0.0311128	7.06129e-06	0.0425696	0.0127661	0.0721055	0.859471	0.00331347	32.1344
class.Bacteroidia	TB/ RTB/ EPTB	rs72706335	T	C	0.0656	-0.22241	0.0493458	7.65519e-06	0.0247514	0.0512021	0.0937057	0.584782	0.00527839	20.2545
class.Bacteroidia	TB/ RTB/ EPTB	rs73975615	G	A	0.0109	-0.207018	0.0442633	1.21616e-06	0.00737099	-0.246622	0.171361	0.150094	0.00669872	22.5786
class.Bacteroidia	TB/ RTB/ EPTB	rs7546249	T	A	0.2455	-0.0567113	0.0118386	1.54814e-06	0.293935	-0.0360689	0.0316935	0.255098	0.00458638	84.4603
class.Bacteroidia	TB/ RTB/ EPTB	rs7631304	G	A	0.17	-0.0645771	0.0132957	8.36781e-07	0.146928	0.0147451	0.0409477	0.718775	0.00408557	75.2039
class.Bacteroidia	TB/ RTB/ EPTB	rs79585701	A	C	0.1292	0.0646823	0.0149628	9.98589e-06	0.14119	0.0455253	0.0415608	0.273346	0.00363203	66.825
class.Bacteroidia	TB/ RTB/ EPTB	rs929878	C	T	0.2445	-0.0548532	0.012153	4.73377e-06	0.212389	-0.00655672	0.0353994	0.853056	0.00446803	82.2755
class.Betaproteobacteria	TB/ RTB/ EPTB	rs11128180	A	G	0.2237	0.0592944	0.0128769	3.67144e-06	0.232118	0.0251998	0.0341673	0.460793	0.00122111	20.9663
class.Betaproteobacteria	TB/ RTB/ EPTB	rs12467854	G	C	0.2078	0.0641363	0.0131766	1.09863e-06	0.211474	0.0326641	0.0355742	0.358516	0.00135431	23.1033
class.Betaproteobacteria	TB/ RTB/ EPTB	rs1511453	A	G	0.0636	0.0923492	0.0199158	4.75765e-06	0.058008	0.0475621	0.0617563	0.441207	0.00101582	17.3708
class.Betaproteobacteria	TB/ RTB/ EPTB	rs1928341	A	G	0.4215	0.0525581	0.0110408	2.01529e-06	0.404645	0.0789802	0.0291918	0.00681883	0.00134713	23.1318
class.Betaproteobacteria	TB/ RTB/ EPTB	rs2367850	G	C	0.2207	0.064006	0.0130374	9.11762e-07	0.221306	0.00803872	0.0354789	0.820752	0.00140922	23.5883
class.Betaproteobacteria	TB/ RTB/ EPTB	rs2613606	C	T	0.3936	-0.0513106	0.0109091	2.19817e-06	0.419437	-0.00799356	0.0293912	0.785644	0.00125678	21.5733
class.Betaproteobacteria	TB/ RTB/ EPTB	rs320161	A	G	0.2753	0.0572286	0.01262	7.33242e-06	0.231022	-0.0530712	0.0344847	0.123809	0.00130683	22.2884
class.Betaproteobacteria	TB/ RTB/ EPTB	rs4033856	C	T	0.1292	0.0832423	0.0167237	5.17166e-07	0.087151	0.0345312	0.0513783	0.501521	0.00155919	24.897
class.Betaproteobacteria	TB/ RTB/ EPTB	rs6087811	T	G	0.0815	-0.0978177	0.0198522	7.44305e-07	0.101446	-0.0147599	0.0481107	0.759002	0.00143252	23.2144
class.Betaproteobacteria	TB/ RTB/ EPTB	rs62395635	T	C	0.0706	0.109741	0.0236	2.94091e-06	0.0616043	0.0726631	0.0602597	0.227883	0.00158043	23.9117
class.Betaproteobacteria	TB/ RTB/ EPTB	rs72747231	C	G	0.0417	-0.137281	0.0290338	2.05511e-06	0.0476251	-0.0216926	0.0684359	0.751261	0.00150621	17.1092
class.Betaproteobacteria	TB/ RTB/ EPTB	rs75242906	C	T	0.0537	-0.121083	0.028075	9.27278e-06	0.0835504	0.0793903	0.0525977	0.1312	0.00149005	16.1181
class.Clostridia	TB/ RTB/ EPTB	rs10209007	G	C	0.0795	0.0794173	0.0182427	9.89343e-06	0.0522278	-0.0437478	0.0652523	0.502577	0.00306806	54.8103
class.Clostridia	TB/ RTB/ EPTB	rs10774377	A	G	0.334	0.052659	0.0113858	3.24401e-06	0.436416	-0.0167824	0.0293205	0.567067	0.00476866	87.8189
class.Clostridia	TB/ RTB/ EPTB	rs112334273	G	A	0.2455	0.0641008	0.0127404	3.81407e-07	0.277789	-0.0122081	0.0323277	0.705701	0.00429017	78.4821
class.Clostridia	TB/ RTB/ EPTB	rs13105690	T	C	0.2674	-0.0529097	0.011818	8.7779e-06	0.284822	0.00325339	0.0322349	0.919608	0.0045926	84.6076
class.Clostridia	TB/ RTB/ EPTB	rs13179700	T	C	0.3549	0.0511937	0.0109569	3.37083e-06	0.344911	-0.0175713	0.0305152	0.564735	0.00495228	91.257
class.Clostridia	TB/ RTB/ EPTB	rs13421739	C	G	0.0567	0.0888472	0.0179655	9.54199e-06	0.0689098	0.0162327	0.0571177	0.77626	0.00302584	55.6563
class.Clostridia	TB/ RTB/ EPTB	rs1842454	G	A	0.2068	-0.0547202	0.0127338	8.72023e-06	0.187067	-0.0545419	0.0371334	0.141885	0.00426369	78.5224
class.Clostridia	TB/ RTB/ EPTB	rs2273429	A	G	0.1074	-0.0724037	0.0153105	4.52136e-06	0.105296	0.00262343	0.0470234	0.955509	0.00354926	65.3076
class.Clostridia	TB/ RTB/ EPTB	rs6797343	G	T	0.174	0.0592279	0.0134556	9.35647e-06	0.190238	-0.0120666	0.0367883	0.742911	0.0040359	74.3102
class.Clostridia	TB/ RTB/ EPTB	rs6814436	T	C	0.1322	0.0739995	0.0150815	9.65098e-07	0.141763	-0.0464424	0.04139	0.261833	0.00360315	66.2991
class.Clostridia	TB/ RTB/ EPTB	rs6815608	T	C	0.0845	0.103803	0.0210883	4.01857e-07	0.150831	-0.0397184	0.0402483	0.323724	0.00282623	47.414
class.Clostridia	TB/ RTB/ EPTB	rs6934062	G	C	0.2843	0.0524406	0.0116115	6.53083e-06	0.317286	-0.0499852	0.0310817	0.107794	0.00479914	86.1116
class.Clostridia	TB/ RTB/ EPTB	rs7269302	A	T	0.0706	-0.0963981	0.0212007	9.04045e-06	0.0604844	0.00310136	0.0611162	0.959529	0.00270272	47.1629
class.Clostridia	TB/ RTB/ EPTB	rs72738886	T	C	0.0775	0.086617	0.0190393	8.24241e-06	0.0758622	0.000439653	0.0549553	0.993617	0.00309204	52.5168
class.Clostridia	TB/ RTB/ EPTB	rs72915163	T	C	0.2654	-0.0581025	0.0120557	1.34295e-06	0.000360977	-0.404016	0.827655	0.625448	0.00450806	82.9389
class.Clostridia	TB/ RTB/ EPTB	rs76860606	C	G	0.0716	0.0947036	0.0225117	7.53167e-06	0.0873418	-0.118244	0.0514489	0.0215452	0.00252059	44.4163
class.Coriobacteriia	TB/ RTB/ EPTB	rs11073596	T	G	0.34	0.0510212	0.0114339	8.14449e-06	0.381663	0.0166152	0.0299236	0.578721	0.00496519	87.4491
class.Coriobacteriia	TB/ RTB/ EPTB	rs11250875	T	C	0.2087	0.06075	0.0130939	4.82844e-06	0.214332	0.00368734	0.0352155	0.916608	0.00429866	76.3629
class.Coriobacteriia	TB/ RTB/ EPTB	rs11656361	A	C	0.1292	0.0773006	0.017553	8.02017e-06	0.183052	-0.0609606	0.0375241	0.104254	0.00340692	56.9636
class.Coriobacteriia	TB/ RTB/ EPTB	rs12974142	G	A	0.1083	0.0789796	0.0177205	8.51232e-06	0.0702716	-0.0131874	0.0565947	0.81575	0.00323032	56.4254
class.Coriobacteriia	TB/ RTB/ EPTB	rs13307134	C	T	0.2356	0.0565686	0.0126265	7.79931e-06	0.166792	0.0361429	0.0389397	0.353317	0.00449834	79.1896
class.Coriobacteriia	TB/ RTB/ EPTB	rs1397793	G	A	0.3857	-0.0498855	0.0112446	9.77381e-06	0.309261	0.00152561	0.03168	0.961591	0.00504834	88.9211
class.Coriobacteriia	TB/ RTB/ EPTB	rs1816223	A	G	0.2107	-0.0586265	0.0129006	4.84114e-06	0.200068	-0.0524956	0.0362784	0.147892	0.00436328	77.5072
class.Coriobacteriia	TB/ RTB/ EPTB	rs240104	T	C	0.2445	-0.0603429	0.0126849	1.51603e-06	0.285308	0.0773237	0.0322684	0.016563	0.00446503	78.8248
class.Coriobacteriia	TB/ RTB/ EPTB	rs2442778	G	A	0.0457	-0.116408	0.0258545	9.02703e-06	0.051472	-0.0795171	0.0652849	0.223224	0.00286277	38.6722
class.Coriobacteriia	TB/ RTB/ EPTB	rs3025411	A	G	0.1044	0.0926543	0.0209468	8.26912e-06	0.10704	-0.0514761	0.0468522	0.271903	0.00303714	47.7339
class.Coriobacteriia	TB/ RTB/ EPTB	rs34739816	G	T	0.0815	0.0965017	0.0207666	3.88358e-06	0.0582167	-0.00975669	0.0615409	0.874031	0.00289369	48.1485
class.Coriobacteriia	TB/ RTB/ EPTB	rs62448869	T	A	0.4602	-0.0486059	0.0108982	7.87276e-06	0.536641	0.0342697	0.0292896	0.241989	0.00520797	91.7474
class.Coriobacteriia	TB/ RTB/ EPTB	rs67561917	A	G	0.1421	-0.0714367	0.0154113	5.39129e-06	0.180968	-0.051876	0.037631	0.168035	0.00372961	64.8798
class.Coriobacteriia	TB/ RTB/ EPTB	rs719099	A	G	0.1362	0.0778402	0.0155815	5.43317e-07	0.098943	-0.0890149	0.0484662	0.0662628	0.00361546	64.1714
class.Coriobacteriia	TB/ RTB/ EPTB	rs76779974	C	G	0.1123	0.0774888	0.0171877	5.63091e-06	0.0925488	-0.0207304	0.0502028	0.679656	0.00353101	58.1741
class.Coriobacteriia	TB/ RTB/ EPTB	rs80046645	C	G	0.0408	0.25584	0.0561995	4.65689e-06	0.0391383	0.0217336	0.0741986	0.769589	0.00552293	17.7826
class.Coriobacteriia	TB/ RTB/ EPTB	rs8010111	G	A	0.0646	-0.103377	0.0229286	6.89624e-06	0.081638	0.0584716	0.0526459	0.266716	0.00271912	43.6081
class.Deltaproteobacteria	TB/ RTB/ EPTB	rs1035691	A	G	0.338	-0.055176	0.0121602	9.65172e-06	0.403409	0.0432385	0.0296717	0.145053	0.00539242	82.2248
class.Deltaproteobacteria	TB/ RTB/ EPTB	rs11599763	T	C	0.3897	-0.0544219	0.0117397	3.94123e-06	0.407754	0.0286483	0.0296801	0.334427	0.0055845	85.1701
class.Deltaproteobacteria	TB/ RTB/ EPTB	rs16851319	G	C	0.1869	-0.0705516	0.0150849	5.67888e-06	0.178058	0.0389008	0.0383869	0.310875	0.00435545	66.2825
class.Deltaproteobacteria	TB/ RTB/ EPTB	rs17084793	G	A	0.161	-0.0710762	0.015953	5.68634e-06	0.14575	0.0146789	0.0411035	0.721001	0.00411673	62.6758
class.Deltaproteobacteria	TB/ RTB/ EPTB	rs17791387	A	G	0.1412	-0.0735881	0.0154246	1.60223e-06	0.095179	0.0434893	0.049524	0.379864	0.00428331	64.8228
class.Deltaproteobacteria	TB/ RTB/ EPTB	rs2692012	A	G	0.0636	0.110335	0.0253336	3.14186e-06	0.054669	0.00875675	0.063663	0.890597	0.00300326	39.4673
class.Deltaproteobacteria	TB/ RTB/ EPTB	rs2838334	G	A	0.3231	0.0561722	0.0124124	5.44551e-06	0.343847	0.0479132	0.0304321	0.115388	0.00528343	80.554
class.Deltaproteobacteria	TB/ RTB/ EPTB	rs3935584	C	T	0.496	-0.0523485	0.011566	7.50121e-06	0.532515	0.0419255	0.0290537	0.14901	0.00566859	86.4486
class.Deltaproteobacteria	TB/ RTB/ EPTB	rs4506934	C	T	0.1123	-0.0936514	0.02012	3.58887e-06	0.118005	-0.0905566	0.045041	0.0443741	0.00328917	49.6951
class.Deltaproteobacteria	TB/ RTB/ EPTB	rs55744759	A	G	0.1163	-0.0779693	0.0170738	7.3137e-06	0.112698	0.030046	0.0457381	0.511237	0.00384651	58.5614
class.Deltaproteobacteria	TB/ RTB/ EPTB	rs6058181	C	T	0.1233	0.0825716	0.0165958	3.39554e-07	0.1632	-0.0239826	0.0390621	0.539242	0.00397461	60.2482
class.Deltaproteobacteria	TB/ RTB/ EPTB	rs62020470	A	G	0.2594	-0.0585411	0.0129358	4.85084e-06	0.179575	-0.012127	0.0378624	0.748749	0.00507071	77.2944
class.Deltaproteobacteria	TB/ RTB/ EPTB	rs9928243	C	A	0.4254	-0.0538457	0.0117718	5.02081e-06	0.472635	0.0280194	0.0290158	0.334213	0.0055697	84.9376
class.Erysipelotrichia	TB/ RTB/ EPTB	rs1074800	A	G	0.3986	0.0492438	0.010887	6.14583e-06	0.418747	-0.0817336	0.0293421	0.0053438	0.00513691	91.842
class.Erysipelotrichia	TB/ RTB/ EPTB	rs10781552	C	T	0.3121	-0.0552212	0.0116074	2.33114e-06	0.279659	-0.0577382	0.0322179	0.0731139	0.00481964	86.1421
class.Erysipelotrichia	TB/ RTB/ EPTB	rs17530232	A	G	0.0765	0.10305	0.0224648	2.79123e-06	0.0535889	-0.0457942	0.0642509	0.476007	0.00267087	44.5088
class.Erysipelotrichia	TB/ RTB/ EPTB	rs1884466	C	T	0.4513	-0.0475363	0.0106939	9.52701e-06	0.519925	-0.0222412	0.029097	0.444639	0.00511034	93.5013
class.Erysipelotrichia	TB/ RTB/ EPTB	rs2300774	G	A	0.4076	0.0524152	0.0106784	8.95466e-07	0.439061	0.0472586	0.0290766	0.104096	0.00511464	93.6369
class.Erysipelotrichia	TB/ RTB/ EPTB	rs290833	T	G	0.3688	-0.0497374	0.0111376	8.029e-06	0.49403	0.00444519	0.0290345	0.878319	0.00502191	89.7755
class.Erysipelotrichia	TB/ RTB/ EPTB	rs35161940	T	C	0.1272	-0.0806041	0.0167641	1.8451e-06	0.106679	0.0390892	0.0470826	0.406412	0.00326451	59.6448
class.Erysipelotrichia	TB/ RTB/ EPTB	rs4078432	C	T	0.1809	-0.0608929	0.0133764	4.23104e-06	0.172553	-0.0270472	0.0384526	0.481812	0.00418494	74.7503
class.Erysipelotrichia	TB/ RTB/ EPTB	rs56970041	T	G	0.1113	0.0724144	0.0164471	5.40344e-06	0.0616368	0.00706328	0.0600778	0.906409	0.0033265	60.7945
class.Erysipelotrichia	TB/ RTB/ EPTB	rs62504403	C	T	0.2356	0.0681159	0.0127883	1.12265e-07	0.195207	-0.00256085	0.0365345	0.944119	0.00458382	78.187
class.Erysipelotrichia	TB/ RTB/ EPTB	rs7234058	T	C	0.0974	-0.0945759	0.0194091	9.12341e-07	0.0903146	-0.0181794	0.0503982	0.718312	0.00304406	51.5162
class.Erysipelotrichia	TB/ RTB/ EPTB	rs7826267	T	G	0.0746	-0.0839071	0.0199131	9.28449e-06	0.068382	0.0174273	0.0587413	0.766712	0.00284745	50.2125
class.Erysipelotrichia	TB/ RTB/ EPTB	rs8003149	C	T	0.2823	0.0538798	0.0116888	4.08475e-06	0.33256	0.0131279	0.0307108	0.669038	0.00467535	85.5427
class.Gammaproteobacteria	TB/ RTB/ EPTB	rs11181912	G	A	0.3449	-0.0579153	0.0118796	9.94762e-07	0.324477	-0.0135187	0.0309092	0.661845	0.00151571	24.311
class.Gammaproteobacteria	TB/ RTB/ EPTB	rs12404135	A	G	0.1173	-0.0788843	0.0172415	8.89485e-06	0.0765012	-0.00501445	0.0549038	0.927229	0.00128861	19.6496
class.Gammaproteobacteria	TB/ RTB/ EPTB	rs2234691	T	C	0.1541	0.0762905	0.0171962	8.39264e-06	0.129099	-0.0713561	0.043906	0.10412	0.00151738	24.3286
class.Gammaproteobacteria	TB/ RTB/ EPTB	rs6469506	T	A	0.3907	0.0541424	0.0116333	3.28982e-06	0.332155	-0.0273119	0.030649	0.372865	0.00139566	22.3911
class.Gammaproteobacteria	TB/ RTB/ EPTB	rs6706173	A	C	0.1501	0.074251	0.0146392	1.99495e-07	0.137196	-0.051339	0.0419614	0.221148	0.00140664	22.5633
class.Gammaproteobacteria	TB/ RTB/ EPTB	rs75101789	C	T	0.1561	0.0729012	0.0163003	8.78789e-06	0.0877152	-0.0193369	0.0512871	0.70615	0.00140021	22.4656
class.Gammaproteobacteria	TB/ RTB/ EPTB	rs79795896	A	G	0.0537	-0.15921	0.0351373	7.92404e-06	0.0468752	0.0135709	0.06867	0.843339	0.00257616	19.5648
class.Gammaproteobacteria	TB/ RTB/ EPTB	rs9494710	C	T	0.3757	-0.0549673	0.0120924	4.54607e-06	0.323006	0.0346478	0.0309797	0.263395	0.00141734	22.2099
class.Gammaproteobacteria	TB/ RTB/ EPTB	rs9973122	T	A	0.1421	0.0740614	0.0162596	6.77007e-06	0.082636	-0.0296972	0.0528304	0.574032	0.00133735	20.9548
class.Lentisphaeria	TB/ RTB/ EPTB	rs1002941	G	A	0.2793	0.105025	0.0233484	8.14836e-06	0.245005	-0.0138281	0.0336131	0.680785	0.0044406	21.1066
class.Lentisphaeria	TB/ RTB/ EPTB	rs11770843	C	T	0.2594	0.109431	0.0234879	1.90729e-06	0.329414	0.0124137	0.0309472	0.688327	0.00460112	21.7391
class.Lentisphaeria	TB/ RTB/ EPTB	rs17114848	G	A	0.1093	0.152377	0.0324332	4.05865e-06	0.0990687	0.0570953	0.0489733	0.243677	0.00452085	21.4898
class.Lentisphaeria	TB/ RTB/ EPTB	rs2031282	A	G	0.17	0.122369	0.0270329	4.3826e-06	0.184118	0.0106968	0.0383529	0.780317	0.00422568	20.0808
class.Lentisphaeria	TB/ RTB/ EPTB	rs2731834	C	G	0.2237	0.109438	0.023693	4.24358e-06	0.239785	-0.00508711	0.0338882	0.880674	0.00415969	19.7617
class.Lentisphaeria	TB/ RTB/ EPTB	rs2825714	A	G	0.1571	-0.13741	0.0289246	1.72211e-06	0.169936	-0.039266	0.0384898	0.30765	0.00500057	23.7816
class.Lentisphaeria	TB/ RTB/ EPTB	rs62570196	C	T	0.0686	-0.21635	0.0439866	1.07926e-06	0.0423994	0.0634011	0.0722763	0.380375	0.00598144	22.3247
class.Lentisphaeria	TB/ RTB/ EPTB	rs72640280	A	G	0.0537	0.220207	0.0486196	5.18035e-06	0.0554615	-0.00575514	0.0630653	0.927289	0.00492828	18.8895
class.Lentisphaeria	TB/ RTB/ EPTB	rs73113483	T	A	0.1233	-0.131217	0.0288713	8.66341e-06	0.124001	-0.00597016	0.0439856	0.892035	0.00372241	17.6205
class.Lentisphaeria	TB/ RTB/ EPTB	rs77599476	A	G	0.0656	0.230292	0.0480168	1.86133e-06	0.0554951	0.0464817	0.0640075	0.467721	0.00650165	24.3444
class.Melainabacteria	TB/ RTB/ EPTB	rs10148250	G	A	0.4563	0.0861928	0.0193381	8.67135e-06	0.417435	-0.0781931	0.0302465	0.0097324	0.00939404	51.6925
class.Melainabacteria	TB/ RTB/ EPTB	rs10738747	G	A	0.496	0.0814624	0.0184409	9.95804e-06	0.434519	-0.00915969	0.0292425	0.754105	0.00913188	54.2088
class.Melainabacteria	TB/ RTB/ EPTB	rs11150282	T	C	0.3211	0.0989487	0.0196972	6.02892e-07	0.35946	-0.00587228	0.0301917	0.845784	0.00857034	50.7514
class.Melainabacteria	TB/ RTB/ EPTB	rs113884518	T	C	0.0487	-0.205352	0.0454982	8.0567e-06	0.0245643	-0.0605029	0.0934067	0.517157	0.00492361	21.969
class.Melainabacteria	TB/ RTB/ EPTB	rs1221147	T	A	0.1561	0.123968	0.0278958	7.10737e-06	0.150855	-0.0439235	0.0405279	0.278461	0.00617653	35.8352
class.Melainabacteria	TB/ RTB/ EPTB	rs16851659	G	C	0.3887	-0.0896103	0.0186432	1.27487e-06	0.341226	0.0321914	0.0304299	0.290108	0.00903369	53.6205
class.Melainabacteria	TB/ RTB/ EPTB	rs28678345	T	C	0.0467	0.214848	0.0470878	6.69088e-06	0.0486338	-0.0253858	0.0677134	0.707734	0.00488853	21.2271
class.Melainabacteria	TB/ RTB/ EPTB	rs367480	G	A	0.4274	-0.083758	0.0185796	8.19925e-06	0.358473	-0.0201822	0.0303457	0.506001	0.00905978	53.8042
class.Melainabacteria	TB/ RTB/ EPTB	rs4129395	G	A	0.4264	0.0896187	0.0185106	1.48056e-06	0.48617	0.0385569	0.02892	0.182458	0.00909324	54.0048
class.Melainabacteria	TB/ RTB/ EPTB	rs73074665	A	T	0.0855	0.166216	0.0355728	2.86608e-06	0.0648539	0.0560983	0.0585361	0.337884	0.00485843	28.1016
class.Melainabacteria	TB/ RTB/ EPTB	rs789069	A	C	0.172	-0.103539	0.0234287	6.84635e-06	0.140537	0.0879009	0.0416704	0.0349076	0.00720787	42.6682
class.Melainabacteria	TB/ RTB/ EPTB	rs79790072	T	C	0.0567	0.226722	0.0487841	3.29009e-06	0.0307729	0.00356163	0.0842098	0.966264	0.00496633	20.4885
class.Melainabacteria	TB/ RTB/ EPTB	rs9864379	T	C	0.1133	-0.159735	0.0292553	5.3606e-08	0.149815	-0.0789496	0.0406982	0.0523938	0.00588208	34.17
class.Melainabacteria	TB/ RTB/ EPTB	rs10202904	T	G	0.4672	-0.121754	0.0235357	3.0143e-07	0.409143	0.0528506	0.0295947	0.0741293	0.00738007	27.4572
class.Melainabacteria	TB/ RTB/ EPTB	rs10424197	G	A	0.325	-0.111274	0.0247517	9.27887e-06	0.25498	0.00539645	0.0334426	0.871806	0.00543258	20.1885
class.Melainabacteria	TB/ RTB/ EPTB	rs12825290	C	G	0.0606	-0.216781	0.0493496	6.07567e-06	0.0607354	-0.0616505	0.0607259	0.309999	0.00535052	16.9018
class.Melainabacteria	TB/ RTB/ EPTB	rs4257531	G	A	0.1143	0.164498	0.0364959	7.44344e-06	0.105766	-0.0454974	0.0474933	0.338076	0.00547881	17.4084
class.Melainabacteria	TB/ RTB/ EPTB	rs6508769	T	C	0.165	0.153519	0.0344519	8.22529e-06	0.147232	0.0295779	0.0408633	0.469173	0.0064942	21.6821
class.Melainabacteria	TB/ RTB/ EPTB	rs6776814	T	C	0.0895	-0.199566	0.0411825	1.63062e-06	0.0203962	0.103773	0.103868	0.317754	0.00649091	22.1022
class.Melainabacteria	TB/ RTB/ EPTB	rs73068003	G	T	0.1223	-0.15814	0.0351803	8.44583e-06	0.0964809	-0.0226319	0.0490916	0.644788	0.00536893	19.9183
class.Melainabacteria	TB/ RTB/ EPTB	rs73457410	A	G	0.0666	0.21534	0.0436695	1.40855e-06	0.0633529	0.036733	0.0594669	0.53677	0.00576528	20.2723
class.Melainabacteria	TB/ RTB/ EPTB	rs75208022	C	T	0.0765	-0.227245	0.048763	5.92103e-06	0.0944512	0.0699323	0.0494701	0.157471	0.00729652	23.5278
class.Melainabacteria	TB/ RTB/ EPTB	rs894996	C	A	0.0716	0.216999	0.0449076	1.87557e-06	0.0704772	0.0283138	0.0565825	0.616795	0.00626028	22.553
class.Mollicutes	TB/ RTB/ EPTB	rs10108398	G	A	0.2913	0.0769142	0.0153953	1.09e-06	0.274925	0.035648	0.0323979	0.271193	0.00590663	64.9431
class.Mollicutes	TB/ RTB/ EPTB	rs11890098	A	G	0.2555	0.074438	0.0153389	9.56571e-07	0.278044	-0.0140637	0.0323118	0.663379	0.00569022	65.1825
class.Mollicutes	TB/ RTB/ EPTB	rs12566890	T	G	0.0954	-0.101147	0.0230978	3.65095e-06	0.131436	-0.0400965	0.0430517	0.351669	0.00379297	43.2865
class.Mollicutes	TB/ RTB/ EPTB	rs17214486	C	A	0.4016	0.06099	0.0135623	6.60866e-06	0.325355	0.026521	0.0310381	0.392847	0.00643362	73.7211
class.Mollicutes	TB/ RTB/ EPTB	rs2464826	A	C	0.1262	0.0944239	0.0211806	8.39505e-06	0.112187	0.0417012	0.0456003	0.360457	0.00427452	47.2044
class.Mollicutes	TB/ RTB/ EPTB	rs28537087	G	A	0.164	0.0820873	0.0188312	8.07399e-06	0.246655	0.0410139	0.0336824	0.223351	0.0046439	53.0941
class.Mollicutes	TB/ RTB/ EPTB	rs3768491	A	G	0.2863	-0.0681052	0.0149061	4.23352e-06	0.288739	-0.016672	0.0318458	0.600611	0.00606072	67.0744
class.Mollicutes	TB/ RTB/ EPTB	rs4885016	T	C	0.1571	-0.0819606	0.0181628	7.26986e-06	0.133647	0.0443253	0.0425333	0.297351	0.00481145	55.048
class.Mollicutes	TB/ RTB/ EPTB	rs6043847	T	C	0.0696	-0.114937	0.0248606	4.55476e-06	0.0584899	-0.0436247	0.0621646	0.482829	0.00360103	40.2171
class.Mollicutes	TB/ RTB/ EPTB	rs72901605	T	C	0.1859	-0.0841852	0.0178119	3.2579e-06	0.11535	-0.0184304	0.0452708	0.683923	0.00530537	56.1315
class.Mollicutes	TB/ RTB/ EPTB	rs74603314	T	C	0.0457	0.221639	0.0462918	1.55689e-06	0.0400728	-0.0604181	0.0744847	0.41728	0.00477859	21.5925
class.Mollicutes	TB/ RTB/ EPTB	rs78169027	A	G	0.1083	-0.108283	0.0237289	5.8761e-06	0.062196	-0.110325	0.0610551	0.0707669	0.00398168	42.1347
class.Negativicutes	TB/ RTB/ EPTB	rs1135612	G	A	0.2445	0.0529785	0.0119177	9.26307e-06	0.210194	-0.0493357	0.0356141	0.165965	0.00459828	83.8998
class.Negativicutes	TB/ RTB/ EPTB	rs13086907	G	A	0.1998	0.0625312	0.0131735	1.95488e-06	0.222503	-0.0102085	0.0348541	0.769603	0.00416198	75.9016
class.Negativicutes	TB/ RTB/ EPTB	rs1447205	G	C	0.3618	-0.0502053	0.0108382	2.93324e-06	0.35901	0.0365511	0.030208	0.226287	0.00505367	92.2561
class.Negativicutes	TB/ RTB/ EPTB	rs1643968	T	C	0.2803	-0.0565284	0.0112298	4.14596e-07	0.358919	0.00589728	0.0301582	0.844966	0.00487696	89.0389
class.Negativicutes	TB/ RTB/ EPTB	rs1649999	A	G	0.0974	0.0748989	0.0166458	7.5812e-06	0.0969453	-0.0853293	0.0493035	0.0835064	0.0033198	60.0687
class.Negativicutes	TB/ RTB/ EPTB	rs2834062	A	G	0.3648	0.0489057	0.0108842	8.4392e-06	0.313324	-0.00852896	0.0317086	0.787945	0.00503078	91.8665
class.Negativicutes	TB/ RTB/ EPTB	rs4463806	T	C	0.2038	-0.0543966	0.0129365	7.80662e-06	0.192565	-0.000253129	0.0367768	0.994508	0.00423859	77.292
class.Negativicutes	TB/ RTB/ EPTB	rs4722181	T	G	0.4761	0.0501306	0.0105798	2.00112e-06	0.470666	0.0131051	0.0289439	0.650712	0.00517703	94.5094
class.Negativicutes	TB/ RTB/ EPTB	rs60274479	T	C	0.2227	-0.0659623	0.0134137	1.1623e-06	0.198348	-0.0546717	0.0365332	0.134526	0.00421558	74.5422
class.Negativicutes	TB/ RTB/ EPTB	rs61249479	A	C	0.0875	0.0777075	0.0168628	2.95471e-06	0.154926	0.0256658	0.0399545	0.52063	0.00325401	59.2955
class.Negativicutes	TB/ RTB/ EPTB	rs71405394	G	A	0.0517	-0.114178	0.02405	2.16631e-06	0.068656	0.0085646	0.0572701	0.881122	0.00299082	41.5741
class.Negativicutes	TB/ RTB/ EPTB	rs73232831	G	A	0.0636	-0.151829	0.0314932	1.87452e-06	0.0351298	-0.0838402	0.078626	0.286281	0.00337303	31.7461
class.Negativicutes	TB/ RTB/ EPTB	rs9423647	G	A	0.5149	0.047817	0.0105282	6.06114e-06	0.558933	-0.0192883	0.0291236	0.507785	0.00520199	94.9725
family.Acidaminococcaceae	TB/ RTB/ EPTB	rs262812	T	C	0.2664	-0.065675	0.0142257	3.24906e-06	0.304594	0.00989463	0.0315492	0.753805	0.00168587	20.4284
family.Acidaminococcaceae	TB/ RTB/ EPTB	rs2933324	A	G	0.2535	-0.0662557	0.0140257	2.23676e-06	0.226204	0.0154565	0.0346154	0.65522	0.00166144	20.8408
family.Acidaminococcaceae	TB/ RTB/ EPTB	rs6427992	G	C	0.3926	-0.0595857	0.01296	4.24324e-06	0.367348	-0.00373229	0.0299727	0.900901	0.00169332	21.2448
family.Acidaminococcaceae	TB/ RTB/ EPTB	rs6589457	A	G	0.0547	0.165911	0.0349516	2.31508e-06	0.049314	0.0670802	0.0668353	0.31554	0.00284667	21.0798
family.Acidaminococcaceae	TB/ RTB/ EPTB	rs6923842	T	C	0.169	-0.0796106	0.0169192	2.21303e-06	0.115315	-0.015037	0.0456161	0.74167	0.00178016	21.2253
family.Acidaminococcaceae	TB/ RTB/ EPTB	rs74540770	G	A	0.0646	-0.108969	0.0243533	7.08804e-06	0.0799139	0.0308455	0.0539117	0.567221	0.00143505	15.2391
family.Acidaminococcaceae	TB/ RTB/ EPTB	rs78702810	T	C	0.0467	-0.143755	0.0323244	9.16468e-06	0.10678	-0.0259857	0.0472599	0.582424	0.00184002	14.7289
family.Actinomycetaceae	TB/ RTB/ EPTB	rs2889192	G	T	0.2068	0.0887537	0.0195009	3.64417e-06	0.148775	-0.0521252	0.0409346	0.202885	0.00258426	19.9711
family.Actinomycetaceae	TB/ RTB/ EPTB	rs34583783	G	T	0.1024	0.123756	0.026427	5.47971e-06	0.0607302	-0.0708999	0.0608949	0.244303	0.00281542	21.7626
family.Actinomycetaceae	TB/ RTB/ EPTB	rs35011108	A	G	0.0636	0.241826	0.0503796	1.8267e-06	0.0675812	-0.0361493	0.057709	0.531048	0.00696556	25.4483
family.Actinomycetaceae	TB/ RTB/ EPTB	rs4073240	G	A	0.3827	0.0747546	0.0164684	6.05333e-06	0.380664	0.0315084	0.0297587	0.289692	0.00264034	20.4057
family.Alcaligenaceae	TB/ RTB/ EPTB	rs112135816	T	G	0.1471	-0.0775052	0.0171554	5.27662e-06	0.0615498	-0.00165247	0.0606253	0.978255	0.00150731	23.4635
family.Alcaligenaceae	TB/ RTB/ EPTB	rs112159068	A	T	0.0726	0.131484	0.0281089	3.56484e-06	0.0295581	0.143517	0.0867046	0.0978769	0.00232798	27.1936
family.Alcaligenaceae	TB/ RTB/ EPTB	rs1153990	A	G	0.2207	-0.058727	0.0128306	5.96787e-06	0.314809	0.0137423	0.0311443	0.659036	0.00118635	19.9615
family.Alcaligenaceae	TB/ RTB/ EPTB	rs147968	C	T	0.4414	0.0489475	0.0110321	9.12701e-06	0.461147	0.0274551	0.0289341	0.34268	0.00118148	19.8817
family.Alcaligenaceae	TB/ RTB/ EPTB	rs17000015	A	T	0.2614	-0.0609257	0.0125363	1.12719e-06	0.275509	0.0476435	0.0323874	0.141277	0.00143333	23.5045
family.Alcaligenaceae	TB/ RTB/ EPTB	rs2367850	G	C	0.2207	0.0629104	0.0131712	1.84631e-06	0.221306	0.00803872	0.0354789	0.820752	0.00136139	22.3231
family.Alcaligenaceae	TB/ RTB/ EPTB	rs28480294	T	C	0.3439	-0.0516967	0.0115503	6.606e-06	0.356714	0.00578066	0.0302956	0.848676	0.00120603	19.7725
family.Alcaligenaceae	TB/ RTB/ EPTB	rs4033856	C	T	0.1292	0.081834	0.0168931	1.02902e-06	0.087151	0.0345312	0.0513783	0.501521	0.00150688	23.5745
family.Alcaligenaceae	TB/ RTB/ EPTB	rs62395635	T	C	0.0706	0.110583	0.0238514	3.34696e-06	0.0616043	0.0726631	0.0602597	0.227883	0.00160477	23.7888
family.Alcaligenaceae	TB/ RTB/ EPTB	rs67737557	C	G	0.165	0.0738409	0.0151678	1.03742e-06	0.198424	-0.0223613	0.0362093	0.536869	0.00150243	23.8855
family.Alcaligenaceae	TB/ RTB/ EPTB	rs6969323	A	C	0.2515	-0.0593564	0.0129137	3.88581e-06	0.221127	0.0315762	0.0348001	0.364215	0.00132646	22.3248
family.Alcaligenaceae	TB/ RTB/ EPTB	rs7302582	G	C	0.0507	-0.106817	0.023298	3.33554e-06	0.0539589	-0.00646921	0.0643702	0.919947	0.00109829	16.6146
family.Alcaligenaceae	TB/ RTB/ EPTB	rs74776516	T	G	0.0755	-0.0944052	0.0213287	6.85049e-06	0.0677142	-0.112008	0.0580253	0.0535661	0.00124416	18.0628
family.Alcaligenaceae	TB/ RTB/ EPTB	rs7638039	T	C	0.2326	0.0603335	0.0127779	2.70479e-06	0.24584	0.0349225	0.0335657	0.298143	0.00129951	21.8458
family.Bacteroidaceae	TB/ RTB/ EPTB	rs11585893	A	G	0.1481	-0.0740746	0.0147633	1.79511e-06	0.246568	0.0220485	0.0338014	0.514211	0.00138456	24.7057
family.Bacteroidaceae	TB/ RTB/ EPTB	rs13207588	A	G	0.2326	-0.059205	0.0131195	7.48504e-06	0.196357	-0.0499963	0.0369093	0.175555	0.00125135	22.1829
family.Bacteroidaceae	TB/ RTB/ EPTB	rs1340391	T	C	0.1918	-0.0592004	0.0132244	6.7301e-06	0.135197	-0.0476936	0.0423549	0.260147	0.00108654	19.9053
family.Bacteroidaceae	TB/ RTB/ EPTB	rs17619981	T	G	0.0656	0.0880978	0.0187002	2.68683e-06	0.135319	0.0712143	0.0421216	0.0908971	0.000951473	15.0466
family.Bacteroidaceae	TB/ RTB/ EPTB	rs2023437	T	C	0.1243	-0.0782325	0.0167634	5.01824e-06	0.123996	-0.0449645	0.0441095	0.308021	0.00133239	23.3239
family.Bacteroidaceae	TB/ RTB/ EPTB	rs2366421	T	A	0.2336	-0.0528153	0.0117124	7.64945e-06	0.179759	0.0169972	0.037768	0.65268	0.000998797	18.2933
family.Bacteroidaceae	TB/ RTB/ EPTB	rs28757219	T	A	0.1521	0.0818398	0.0170319	1.2942e-06	0.121678	0.0419868	0.0442807	0.34303	0.00172756	25.6658
family.Bacteroidaceae	TB/ RTB/ EPTB	rs495004	C	G	0.2097	-0.0607475	0.0129865	3.42092e-06	0.226949	-0.0384529	0.0344658	0.264558	0.00122314	21.6823
family.Bacteroidaceae	TB/ RTB/ EPTB	rs66710942	C	T	0.4155	0.0488038	0.0107412	5.86259e-06	0.524041	0.0193237	0.0289898	0.505047	0.00115689	20.6385
family.Bacteroidaceae	TB/ RTB/ EPTB	rs6795673	C	T	0.4115	0.0538565	0.0105251	3.37909e-07	0.47819	0.0275441	0.0289816	0.341909	0.00140483	25.7431
family.Bacteroidaceae	TB/ RTB/ EPTB	rs9507307	C	T	0.1899	0.0604456	0.0129128	2.1271e-06	0.243183	0.00624316	0.033683	0.852954	0.00112415	20.4623
family.BacteroidalesS24.7group	TB/ RTB/ EPTB	rs10872669	A	G	0.1074	-0.123071	0.0275665	9.4901e-06	0.091942	-0.0158113	0.0502545	0.753047	0.00290402	21.4533
family.BacteroidalesS24.7group	TB/ RTB/ EPTB	rs11135366	C	G	0.2863	0.0842142	0.0183739	8.77822e-06	0.238028	-0.00750822	0.0339469	0.824955	0.00289826	23.111
family.BacteroidalesS24.7group	TB/ RTB/ EPTB	rs12748533	G	T	0.2972	-0.0821108	0.0172701	2.59019e-06	0.287745	0.0244974	0.0321177	0.44562	0.00281651	22.4432
family.BacteroidalesS24.7group	TB/ RTB/ EPTB	rs17043785	T	C	0.0596	-0.176187	0.0347133	5.11837e-07	0.0881309	0.00376126	0.0509698	0.941174	0.00347965	18.1783
family.BacteroidalesS24.7group	TB/ RTB/ EPTB	rs61508842	T	C	0.1223	0.122574	0.0272389	7.82782e-06	0.0868942	-0.0606718	0.051577	0.239462	0.00322553	24.5092
family.BacteroidalesS24.7group	TB/ RTB/ EPTB	rs6831034	T	A	0.1978	-0.0956546	0.0205228	6.10396e-06	0.0893867	-0.0001212	0.0509194	0.998101	0.00290369	22.0566
family.BacteroidalesS24.7group	TB/ RTB/ EPTB	rs689695	C	A	0.3658	0.0814578	0.0167057	1.28039e-06	0.294038	-0.0117637	0.0317197	0.710739	0.00307868	24.5573
family.BacteroidalesS24.7group	TB/ RTB/ EPTB	rs738193	T	C	0.3549	0.0847328	0.0165856	3.82163e-07	0.353071	-0.0327263	0.0302461	0.279252	0.0032875	25.6479
family.BacteroidalesS24.7group	TB/ RTB/ EPTB	rs78609301	A	G	0.2167	-0.0867065	0.0195709	7.09297e-06	0.300103	-0.0490054	0.0316084	0.121047	0.00255223	20.3447
family.BacteroidalesS24.7group	TB/ RTB/ EPTB	rs941000	C	T	0.4085	0.0850266	0.0163382	3.15557e-07	0.363961	-0.0321686	0.0301589	0.286136	0.0034937	27.2623
family.Bifidobacteriaceae	TB/ RTB/ EPTB	rs10496759	G	C	0.1849	0.0637133	0.0144305	8.79796e-06	0.221629	-0.0593506	0.0348845	0.0888771	0.00462499	69.2883
family.Bifidobacteriaceae	TB/ RTB/ EPTB	rs10831953	G	A	0.333	0.0537537	0.0123746	9.94742e-06	0.299654	-0.0451745	0.0315366	0.152017	0.00538889	80.7999
family.Bifidobacteriaceae	TB/ RTB/ EPTB	rs10841473	G	C	0.2704	-0.0613031	0.0128844	2.28067e-06	0.230908	-0.0442465	0.0343076	0.197155	0.00517709	77.6026
family.Bifidobacteriaceae	TB/ RTB/ EPTB	rs10857328	T	A	0.2972	0.0562	0.0126395	7.24135e-06	0.284199	-0.01069	0.032062	0.738819	0.00527653	79.1063
family.Bifidobacteriaceae	TB/ RTB/ EPTB	rs12446429	T	C	0.1362	0.0810099	0.019073	8.52886e-06	0.195699	-0.0385822	0.0373181	0.301195	0.00372891	52.4226
family.Bifidobacteriaceae	TB/ RTB/ EPTB	rs13020688	G	A	0.3529	0.0584045	0.0122081	1.57375e-06	0.304537	-0.0510585	0.031589	0.106021	0.00550602	81.9015
family.Bifidobacteriaceae	TB/ RTB/ EPTB	rs4567981	T	A	0.4394	0.0577763	0.0117388	8.88054e-07	0.525811	-0.018466	0.0291082	0.525825	0.00572488	85.1758
family.Bifidobacteriaceae	TB/ RTB/ EPTB	rs4957061	T	C	0.4652	0.0569873	0.0116907	1.1517e-06	0.422909	0.0291661	0.0294995	0.322812	0.0057483	85.5263
family.Bifidobacteriaceae	TB/ RTB/ EPTB	rs540489	T	G	0.2336	-0.0632518	0.013817	5.36811e-06	0.17551	0.0554733	0.0381884	0.146329	0.00490332	72.365
family.Bifidobacteriaceae	TB/ RTB/ EPTB	rs55888705	A	G	0.3867	0.053673	0.0120586	8.66208e-06	0.281137	-0.0377334	0.0321422	0.240415	0.00552968	82.9171
family.Bifidobacteriaceae	TB/ RTB/ EPTB	rs677208	G	C	0.17	0.0728589	0.0164821	6.0011e-06	0.170172	0.0120239	0.0385015	0.754814	0.00405137	60.6638
family.Bifidobacteriaceae	TB/ RTB/ EPTB	rs6899771	A	G	0.0954	-0.0914312	0.0202604	7.27995e-06	0.100541	-0.0654654	0.0480896	0.173412	0.00347604	49.3505
family.Bifidobacteriaceae	TB/ RTB/ EPTB	rs7174549	C	T	0.3559	0.0551726	0.0124655	6.8678e-06	0.358889	-0.0139825	0.0301796	0.643142	0.00534981	80.2108
family.Bifidobacteriaceae	TB/ RTB/ EPTB	rs7322849	T	C	0.0964	0.110676	0.0200996	1.74032e-08	0.0912749	-0.0350096	0.0502278	0.485793	0.00332464	49.7457
family.Bifidobacteriaceae	TB/ RTB/ EPTB	rs76671854	C	G	0.1252	-0.0892981	0.0183177	1.03632e-06	0.124412	-0.0445954	0.0439402	0.310148	0.00390568	54.5842
family.Bifidobacteriaceae	TB/ RTB/ EPTB	rs857444	C	T	0.3608	0.0553965	0.0120669	3.82492e-06	0.369393	0.00881331	0.030013	0.769026	0.00552589	82.86
family.Christensenellaceae	TB/ RTB/ EPTB	rs117186816	G	A	0.0646	-0.206476	0.0436362	6.51964e-06	0.0911984	-0.0563371	0.0504858	0.264465	0.00528899	22.9061
family.Christensenellaceae	TB/ RTB/ EPTB	rs12380890	A	G	0.4274	-0.0503972	0.0111047	5.78132e-06	0.439856	-0.0317979	0.029078	0.274158	0.00531716	90.041
family.Christensenellaceae	TB/ RTB/ EPTB	rs12657403	A	G	0.1064	0.078108	0.0171887	5.59276e-06	0.0529466	-0.0882434	0.0651623	0.175669	0.0035685	58.1707
family.Christensenellaceae	TB/ RTB/ EPTB	rs4076564	G	A	0.0388	-0.188623	0.039209	8.06105e-06	0.0539239	-0.0156923	0.0638421	0.805838	0.00679118	25.4906
family.Christensenellaceae	TB/ RTB/ EPTB	rs62573205	G	A	0.1918	-0.0654804	0.0133503	1.48853e-06	0.199067	0.0520738	0.0363096	0.151526	0.00442885	74.8959
family.Christensenellaceae	TB/ RTB/ EPTB	rs7211194	C	T	0.4314	0.0492094	0.0110916	9.93998e-06	0.481977	0.0454924	0.0289485	0.116068	0.00545547	90.1471
family.Christensenellaceae	TB/ RTB/ EPTB	rs72706624	G	T	0.1014	0.0882626	0.0197575	6.3775e-06	0.108979	-0.0663263	0.0468138	0.156538	0.00339243	50.6069
family.Christensenellaceae	TB/ RTB/ EPTB	rs77867022	G	T	0.0258	-0.160443	0.0379589	8.81983e-06	0.0724325	-0.00466005	0.0555515	0.933146	0.0064898	26.3312
family.Christensenellaceae	TB/ RTB/ EPTB	rs870002	C	T	0.496	0.0488951	0.0109817	6.54323e-06	0.429279	0.0470642	0.0293249	0.108511	0.0053761	91.0498
family.Christensenellaceae	TB/ RTB/ EPTB	rs892686	A	G	0.4513	0.0506107	0.0109651	4.12367e-06	0.472718	0.004914	0.029056	0.865701	0.00538421	91.188
family.Christensenellaceae	TB/ RTB/ EPTB	rs9608766	T	C	0.1481	-0.0682134	0.01496	3.33084e-06	0.25867	-0.0563543	0.033176	0.0893861	0.00411307	66.8368
family.Clostridiaceae1	TB/ RTB/ EPTB	rs10875374	C	T	0.4483	-0.0536759	0.0119436	8.09821e-06	0.469555	0.0178012	0.0289497	0.538621	0.00584003	83.7152
family.Clostridiaceae1	TB/ RTB/ EPTB	rs12186080	G	A	0.161	0.0748236	0.016246	5.33957e-06	0.165541	-0.00858535	0.0388198	0.824969	0.00430278	61.545
family.Clostridiaceae1	TB/ RTB/ EPTB	rs12341505	G	A	0.1113	0.0814503	0.0179338	4.54486e-06	0.0930509	0.0601378	0.0499604	0.228701	0.00389777	55.7527
family.Clostridiaceae1	TB/ RTB/ EPTB	rs12490337	C	G	0.2455	-0.0616944	0.013693	6.90518e-06	0.199084	0.0476258	0.0362303	0.188667	0.00509771	73.0197
family.Clostridiaceae1	TB/ RTB/ EPTB	rs2795528	G	A	0.0487	-0.180969	0.0390911	3.80626e-06	0.0554461	0.0979651	0.0631248	0.120679	0.00397436	25.5733
family.Clostridiaceae1	TB/ RTB/ EPTB	rs2817172	C	T	0.4125	0.0563367	0.012392	5.27026e-06	0.397272	-0.0159517	0.0295222	0.588971	0.00581823	80.6854
family.Clostridiaceae1	TB/ RTB/ EPTB	rs4723021	T	C	0.0577	-0.106376	0.0241944	7.42147e-06	0.0679153	0.0143985	0.0583355	0.805046	0.0030118	41.3259
family.Clostridiaceae1	TB/ RTB/ EPTB	rs550843	T	C	0.1491	-0.0734787	0.0168383	7.09119e-06	0.280361	-0.0146334	0.0323421	0.65094	0.00415495	59.38
family.Clostridiaceae1	TB/ RTB/ EPTB	rs56188186	A	G	0.0755	0.0967774	0.0217471	8.24444e-06	0.0480569	0.0822447	0.0681468	0.22748	0.00346676	45.9761
family.Clostridiaceae1	TB/ RTB/ EPTB	rs62397761	A	G	0.2863	0.0615805	0.0136198	9.07706e-06	0.320782	0.00274274	0.0309297	0.929339	0.00512677	73.4123
family.Clostridiaceae1	TB/ RTB/ EPTB	rs881532	A	G	0.4771	-0.0533035	0.0119011	7.89662e-06	0.496366	-0.00660532	0.0289106	0.819278	0.005862	84.0143
family.ClostridialesvadinBB60group	TB/ RTB/ EPTB	rs10517600	T	G	0.5358	0.0626993	0.0139364	6.82768e-06	0.62021	0.0315654	0.0297656	0.288932	0.00677968	71.7408
family.ClostridialesvadinBB60group	TB/ RTB/ EPTB	rs10904722	C	T	0.2813	-0.0672314	0.0147123	5.04837e-06	0.237972	-0.0108198	0.0340904	0.750952	0.00642442	67.9573
family.ClostridialesvadinBB60group	TB/ RTB/ EPTB	rs118104867	C	T	0.0487	0.214464	0.0455098	3.43598e-06	0.0694211	-0.0240655	0.0569119	0.672402	0.00533725	21.9626
family.ClostridialesvadinBB60group	TB/ RTB/ EPTB	rs13409132	A	G	0.0447	-0.165419	0.0352154	4.37231e-06	0.036017	0.0208617	0.0778442	0.788706	0.00477945	28.387
family.ClostridialesvadinBB60group	TB/ RTB/ EPTB	rs17121075	G	A	0.168	0.0769254	0.0172234	7.91417e-06	0.214487	-0.0144499	0.0352605	0.681951	0.00549294	58.0497
family.ClostridialesvadinBB60group	TB/ RTB/ EPTB	rs2191834	G	T	0.2396	0.0746375	0.0159136	2.50195e-06	0.240034	-0.0738087	0.033863	0.0292853	0.0059429	62.8273
family.ClostridialesvadinBB60group	TB/ RTB/ EPTB	rs28691777	C	T	0.0716	0.137134	0.0266996	6.95697e-07	0.0430374	0.0140555	0.0714488	0.844045	0.00365886	37.4464
family.ClostridialesvadinBB60group	TB/ RTB/ EPTB	rs34088226	A	G	0.0706	-0.117807	0.026924	7.66216e-06	0.0589388	-0.0892433	0.0621576	0.151071	0.00380817	37.134
family.ClostridialesvadinBB60group	TB/ RTB/ EPTB	rs55682560	C	T	0.0696	-0.131519	0.0261319	4.97034e-07	0.0782515	-0.0614278	0.0537213	0.252851	0.00414991	38.2591
family.ClostridialesvadinBB60group	TB/ RTB/ EPTB	rs6588624	G	A	0.4712	-0.0662317	0.0138147	1.79287e-06	0.51805	-0.00773872	0.0289786	0.789431	0.00683903	72.3731
family.ClostridialesvadinBB60group	TB/ RTB/ EPTB	rs66714985	A	C	0.0845	0.116908	0.0252447	4.85334e-06	0.101721	-0.0798538	0.0477472	0.0944409	0.00375415	39.6048
family.ClostridialesvadinBB60group	TB/ RTB/ EPTB	rs6755871	C	G	0.493	-0.0613825	0.0138976	9.33059e-06	0.485432	-0.0224774	0.0289365	0.437286	0.00680621	71.9413
family.ClostridialesvadinBB60group	TB/ RTB/ EPTB	rs7226487	A	G	0.4761	-0.0643682	0.0138701	3.58282e-06	0.452223	0.0171491	0.0289933	0.554194	0.00681636	72.0836
family.ClostridialesvadinBB60group	TB/ RTB/ EPTB	rs7538034	T	G	0.2078	-0.078598	0.0165982	2.36706e-06	0.162592	-0.0315273	0.0393417	0.422917	0.00574866	60.2359
family.ClostridialesvadinBB60group	TB/ RTB/ EPTB	rs7725895	A	G	0.0895	-0.116224	0.0240367	3.94356e-06	0.120344	0.0400905	0.0443246	0.365744	0.00394207	41.5951
family.ClostridialesvadinBB60group	TB/ RTB/ EPTB	rs989682	A	G	0.2823	0.070194	0.0155364	6.8471e-06	0.229991	-0.00779213	0.0342707	0.820136	0.0063144	64.3522
family.ClostridialesvadinBB60group	TB/ RTB/ EPTB	rs9979874	G	C	0.2873	-0.0738925	0.0150911	1.05271e-06	0.326508	0.0273996	0.0308801	0.374923	0.00626773	66.2514
family.Coriobacteriaceae	TB/ RTB/ EPTB	rs11073596	T	G	0.34	0.0510212	0.0114339	8.14449e-06	0.381663	0.0166152	0.0299236	0.578721	0.00496519	87.4491
family.Coriobacteriaceae	TB/ RTB/ EPTB	rs11250875	T	C	0.2087	0.06075	0.0130939	4.82844e-06	0.214332	0.00368734	0.0352155	0.916608	0.00429866	76.3629
family.Coriobacteriaceae	TB/ RTB/ EPTB	rs11656361	A	C	0.1292	0.0773006	0.017553	8.02017e-06	0.183052	-0.0609606	0.0375241	0.104254	0.00340692	56.9636
family.Coriobacteriaceae	TB/ RTB/ EPTB	rs12974142	G	A	0.1083	0.0789796	0.0177205	8.51232e-06	0.0702716	-0.0131874	0.0565947	0.81575	0.00323032	56.4254
family.Coriobacteriaceae	TB/ RTB/ EPTB	rs13307134	C	T	0.2356	0.0565686	0.0126265	7.79931e-06	0.166792	0.0361429	0.0389397	0.353317	0.00449834	79.1896
family.Coriobacteriaceae	TB/ RTB/ EPTB	rs1397793	G	A	0.3857	-0.0498855	0.0112446	9.77381e-06	0.309261	0.00152561	0.03168	0.961591	0.00504834	88.9211
family.Coriobacteriaceae	TB/ RTB/ EPTB	rs1816223	A	G	0.2107	-0.0586265	0.0129006	4.84114e-06	0.200068	-0.0524956	0.0362784	0.147892	0.00436328	77.5072
family.Coriobacteriaceae	TB/ RTB/ EPTB	rs240104	T	C	0.2445	-0.0603429	0.0126849	1.51603e-06	0.285308	0.0773237	0.0322684	0.016563	0.00446503	78.8248
family.Coriobacteriaceae	TB/ RTB/ EPTB	rs2442778	G	A	0.0457	-0.116408	0.0258545	9.02703e-06	0.051472	-0.0795171	0.0652849	0.223224	0.00286277	38.6722
family.Coriobacteriaceae	TB/ RTB/ EPTB	rs3025411	A	G	0.1044	0.0926543	0.0209468	8.26912e-06	0.10704	-0.0514761	0.0468522	0.271903	0.00303714	47.7339
family.Coriobacteriaceae	TB/ RTB/ EPTB	rs34739816	G	T	0.0815	0.0965017	0.0207666	3.88358e-06	0.0582167	-0.00975669	0.0615409	0.874031	0.00289369	48.1485
family.Coriobacteriaceae	TB/ RTB/ EPTB	rs62448869	T	A	0.4602	-0.0486059	0.0108982	7.87276e-06	0.536641	0.0342697	0.0292896	0.241989	0.00520797	91.7474
family.Coriobacteriaceae	TB/ RTB/ EPTB	rs67561917	A	G	0.1421	-0.0714367	0.0154113	5.39129e-06	0.180968	-0.051876	0.037631	0.168035	0.00372961	64.8798
family.Coriobacteriaceae	TB/ RTB/ EPTB	rs719099	A	G	0.1362	0.0778402	0.0155815	5.43317e-07	0.098943	-0.0890149	0.0484662	0.0662628	0.00361546	64.1714
family.Coriobacteriaceae	TB/ RTB/ EPTB	rs76779974	C	G	0.1123	0.0774888	0.0171877	5.63091e-06	0.0925488	-0.0207304	0.0502028	0.679656	0.00353101	58.1741
family.Coriobacteriaceae	TB/ RTB/ EPTB	rs80046645	C	G	0.0408	0.25584	0.0561995	4.65689e-06	0.0391383	0.0217336	0.0741986	0.769589	0.00552293	17.7826
family.Coriobacteriaceae	TB/ RTB/ EPTB	rs8010111	G	A	0.0646	-0.103377	0.0229286	6.89624e-06	0.081638	0.0584716	0.0526459	0.266716	0.00271912	43.6081
family.Defluviitaleaceae	TB/ RTB/ EPTB	rs112893842	T	C	0.0974	0.110761	0.0232545	2.75032e-06	0.0907068	-0.0388832	0.050511	0.44142	0.00521495	42.992
family.Defluviitaleaceae	TB/ RTB/ EPTB	rs1582238	T	C	0.3718	0.0801923	0.0167061	1.692e-06	0.357584	0.0333006	0.0302275	0.270607	0.00742488	59.8434
family.Defluviitaleaceae	TB/ RTB/ EPTB	rs17051335	C	T	0.0795	-0.134314	0.0292201	4.58117e-06	0.102004	-0.00240255	0.047535	0.95969	0.00424328	34.2144
family.Defluviitaleaceae	TB/ RTB/ EPTB	rs1908593	T	C	0.5378	0.070223	0.0156601	7.859e-06	0.559209	-0.0258282	0.029379	0.379326	0.00772443	63.8412
family.Defluviitaleaceae	TB/ RTB/ EPTB	rs28696126	A	T	0.1918	-0.107106	0.0238173	5.56327e-06	0.127776	0.0245053	0.0432594	0.571071	0.00533364	41.9756
family.Defluviitaleaceae	TB/ RTB/ EPTB	rs4344384	G	T	0.4742	0.0708803	0.0156121	5.86011e-06	0.496596	-0.0400677	0.0289703	0.166646	0.00775078	64.0372
family.Defluviitaleaceae	TB/ RTB/ EPTB	rs4677103	A	G	0.171	0.0977203	0.0197033	9.42189e-07	0.180092	-0.0363727	0.038208	0.341116	0.00630257	50.7403
family.Defluviitaleaceae	TB/ RTB/ EPTB	rs540220	T	C	0.0596	-0.123954	0.0289814	9.48137e-06	0.088532	-0.0358042	0.0509162	0.481932	0.00435585	34.4961
family.Defluviitaleaceae	TB/ RTB/ EPTB	rs55658617	T	C	0.0696	0.177314	0.0361845	1.40608e-06	0.0356902	-0.0770872	0.0790018	0.329181	0.00412257	27.6279
family.Defluviitaleaceae	TB/ RTB/ EPTB	rs72731813	C	T	0.0815	-0.149751	0.0293415	2.75777e-07	0.0487752	0.0325903	0.0679943	0.631719	0.00435819	34.0726
family.Defluviitaleaceae	TB/ RTB/ EPTB	rs9608282	T	G	0.0656	0.139014	0.0299429	4.60831e-06	0.0329878	0.0369476	0.081903	0.651908	0.00429853	33.3883
family.Defluviitaleaceae	TB/ RTB/ EPTB	rs9725395	A	G	0.0875	-0.138357	0.0295185	3.4137e-06	0.113835	-0.102733	0.0456691	0.0244794	0.00420057	33.8686
family.Desulfovibrionaceae	TB/ RTB/ EPTB	rs11599763	T	C	0.3897	-0.0555931	0.0117493	2.49704e-06	0.407754	0.0286483	0.0296801	0.334427	0.00147009	22.29
family.Desulfovibrionaceae	TB/ RTB/ EPTB	rs16851319	G	C	0.1869	-0.0732697	0.0150964	2.39649e-06	0.178058	0.0389008	0.0383869	0.310875	0.00163167	24.721
family.Desulfovibrionaceae	TB/ RTB/ EPTB	rs17791387	A	G	0.1412	-0.0729251	0.0154381	2.09678e-06	0.095179	0.0434893	0.049524	0.379864	0.00128976	19.427
family.Desulfovibrionaceae	TB/ RTB/ EPTB	rs2692012	A	G	0.0636	0.114231	0.0253568	1.5639e-06	0.054669	0.00875675	0.063663	0.890597	0.00155422	20.3578
family.Desulfovibrionaceae	TB/ RTB/ EPTB	rs2838334	G	A	0.3231	0.0571419	0.012423	3.82375e-06	0.343847	0.0479132	0.0304321	0.115388	0.00142824	21.6545
family.Desulfovibrionaceae	TB/ RTB/ EPTB	rs3935584	C	T	0.496	-0.0525838	0.0115757	6.78137e-06	0.532515	0.0419255	0.0290537	0.14901	0.00138244	20.9564
family.Desulfovibrionaceae	TB/ RTB/ EPTB	rs4506934	C	T	0.1123	-0.0943381	0.020138	3.16043e-06	0.118005	-0.0905566	0.045041	0.0443741	0.00177439	26.7219
family.Desulfovibrionaceae	TB/ RTB/ EPTB	rs6058181	C	T	0.1233	0.0834742	0.0166111	2.69912e-07	0.1632	-0.0239826	0.0390621	0.539242	0.00150643	22.7391
family.Desulfovibrionaceae	TB/ RTB/ EPTB	rs7164160	A	T	0.2584	-0.0574455	0.0129468	7.3435e-06	0.17953	-0.0132251	0.037881	0.726998	0.00126475	19.1725
family.Desulfovibrionaceae	TB/ RTB/ EPTB	rs72647048	T	C	0.1163	-0.0770089	0.017089	9.60885e-06	0.112685	0.0301893	0.0457257	0.509109	0.00121898	18.4779
family.Desulfovibrionaceae	TB/ RTB/ EPTB	rs9928243	C	A	0.4254	-0.0541732	0.0117819	4.48478e-06	0.472635	0.0280194	0.0290158	0.334213	0.0014347	21.7512
family.Enterobacteriaceae	TB/ RTB/ EPTB	rs11026530	T	C	0.1342	0.0822408	0.0186379	9.42684e-06	0.150064	-0.0299279	0.040515	0.460096	0.00157172	21.2248
family.Enterobacteriaceae	TB/ RTB/ EPTB	rs111229068	A	T	0.1054	0.110561	0.0241719	3.65356e-06	0.0785532	-0.0972063	0.053987	0.0717745	0.00230517	28.53
family.Enterobacteriaceae	TB/ RTB/ EPTB	rs2374342	C	A	0.3569	0.0582927	0.0126195	4.51618e-06	0.413418	-0.0129847	0.0294091	0.658836	0.00155985	21.208
family.Enterobacteriaceae	TB/ RTB/ EPTB	rs35673018	G	A	0.0944	0.0899642	0.0202934	7.63109e-06	0.0894867	0.046888	0.0506811	0.354884	0.00138381	18.4635
family.Enterobacteriaceae	TB/ RTB/ EPTB	rs4792380	A	T	0.0517	0.115598	0.0257683	9.48974e-06	0.0304084	0.0148482	0.085256	0.861739	0.00131029	16.7425
family.Enterobacteriaceae	TB/ RTB/ EPTB	rs504442	T	G	0.1392	0.084159	0.0189479	5.17092e-06	0.104942	0.0808612	0.0473871	0.0879346	0.00169736	23.0825
family.Enterobacteriaceae	TB/ RTB/ EPTB	rs61973590	C	G	0.2942	-0.0605392	0.0133696	8.5354e-06	0.3556	-0.0057199	0.0303591	0.850557	0.00152205	20.6826
family.Enterobacteriaceae	TB/ RTB/ EPTB	rs62210023	A	G	0.3519	0.0606754	0.0130125	3.13163e-06	0.345422	0.0298637	0.0304334	0.326456	0.00167925	22.7299
family.Enterobacteriaceae	TB/ RTB/ EPTB	rs78143293	A	G	0.1441	-0.0848521	0.0170415	1.19564e-06	0.12152	-0.0021742	0.0443182	0.960872	0.001776	24.1432
family.Enterobacteriaceae	TB/ RTB/ EPTB	rs79757635	C	A	0.161	0.0758597	0.0171286	9.31857e-06	0.138151	0.0105837	0.0426432	0.803986	0.00155468	20.8916
family.Enterobacteriaceae	TB/ RTB/ EPTB	rs80319214	C	G	0.1153	0.0990404	0.0215877	6.95307e-06	0.0760156	-0.00817792	0.0554895	0.882834	0.00200115	25.3433
family.Erysipelotrichaceae	TB/ RTB/ EPTB	rs1074800	A	G	0.3986	0.0492438	0.010887	6.14583e-06	0.418747	-0.0817336	0.0293421	0.0053438	0.00513691	91.842
family.Erysipelotrichaceae	TB/ RTB/ EPTB	rs10781552	C	T	0.3121	-0.0552212	0.0116074	2.33114e-06	0.279659	-0.0577382	0.0322179	0.0731139	0.00481964	86.1421
family.Erysipelotrichaceae	TB/ RTB/ EPTB	rs17530232	A	G	0.0765	0.10305	0.0224648	2.79123e-06	0.0535889	-0.0457942	0.0642509	0.476007	0.00267087	44.5088
family.Erysipelotrichaceae	TB/ RTB/ EPTB	rs1884466	C	T	0.4513	-0.0475363	0.0106939	9.52701e-06	0.519925	-0.0222412	0.029097	0.444639	0.00511034	93.5013
family.Erysipelotrichaceae	TB/ RTB/ EPTB	rs2300774	G	A	0.4076	0.0524152	0.0106784	8.95466e-07	0.439061	0.0472586	0.0290766	0.104096	0.00511464	93.6369
family.Erysipelotrichaceae	TB/ RTB/ EPTB	rs290833	T	G	0.3688	-0.0497374	0.0111376	8.029e-06	0.49403	0.00444519	0.0290345	0.878319	0.00502191	89.7755
family.Erysipelotrichaceae	TB/ RTB/ EPTB	rs35161940	T	C	0.1272	-0.0806041	0.0167641	1.8451e-06	0.106679	0.0390892	0.0470826	0.406412	0.00326451	59.6448
family.Erysipelotrichaceae	TB/ RTB/ EPTB	rs4078432	C	T	0.1809	-0.0608929	0.0133764	4.23104e-06	0.172553	-0.0270472	0.0384526	0.481812	0.00418494	74.7503
family.Erysipelotrichaceae	TB/ RTB/ EPTB	rs56970041	T	G	0.1113	0.0724144	0.0164471	5.40344e-06	0.0616368	0.00706328	0.0600778	0.906409	0.0033265	60.7945
family.Erysipelotrichaceae	TB/ RTB/ EPTB	rs62504403	C	T	0.2356	0.0681159	0.0127883	1.12265e-07	0.195207	-0.00256085	0.0365345	0.944119	0.00458382	78.187
family.Erysipelotrichaceae	TB/ RTB/ EPTB	rs7234058	T	C	0.0974	-0.0945759	0.0194091	9.12341e-07	0.0903146	-0.0181794	0.0503982	0.718312	0.00304406	51.5162
family.Erysipelotrichaceae	TB/ RTB/ EPTB	rs7826267	T	G	0.0746	-0.0839071	0.0199131	9.28449e-06	0.068382	0.0174273	0.0587413	0.766712	0.00284745	50.2125
family.Erysipelotrichaceae	TB/ RTB/ EPTB	rs8003149	C	T	0.2823	0.0538798	0.0116888	4.08475e-06	0.33256	0.0131279	0.0307108	0.669038	0.00467535	85.5427
family.FamilyXI	TB/ RTB/ EPTB	rs10759623	C	T	0.1809	-0.162115	0.032151	5.78312e-07	0.226238	0.0062133	0.0347216	0.85798	0.00778842	24.7575
family.FamilyXI	TB/ RTB/ EPTB	rs11547158	A	G	0.1203	-0.177599	0.0372795	2.70219e-06	0.134267	0.0229623	0.0424904	0.588913	0.00667594	21.0428
family.FamilyXI	TB/ RTB/ EPTB	rs17379710	T	C	0.4354	-0.116383	0.0252125	3.97107e-06	0.410594	-0.0504579	0.0293674	0.085767	0.0066595	21.1449
family.FamilyXI	TB/ RTB/ EPTB	rs2155352	A	G	0.2286	-0.150538	0.0302319	6.63432e-07	0.235926	-0.00606203	0.034138	0.859057	0.00799238	25.3627
family.FamilyXI	TB/ RTB/ EPTB	rs2156611	T	C	0.492	-0.112486	0.0251099	9.42661e-06	0.501787	-0.02154	0.0289063	0.456171	0.00632497	20.0696
family.FamilyXI	TB/ RTB/ EPTB	rs3733511	A	G	0.2942	0.128253	0.0274718	3.38554e-06	0.299299	0.0204244	0.0317283	0.519753	0.00683112	21.6935
family.FamilyXI	TB/ RTB/ EPTB	rs488164	T	G	0.3837	0.117998	0.025516	4.79785e-06	0.355617	-0.0320368	0.0302376	0.289371	0.00658506	20.8606
family.FamilyXI	TB/ RTB/ EPTB	rs6025153	G	C	0.3738	0.118619	0.0261969	7.07084e-06	0.387272	0.01435	0.0297618	0.62969	0.006587	20.7407
family.FamilyXI	TB/ RTB/ EPTB	rs697771	A	G	0.4324	-0.117677	0.0251491	3.19372e-06	0.457393	0.0160603	0.0290342	0.580159	0.0067974	21.5584
family.FamilyXI	TB/ RTB/ EPTB	rs78222136	G	C	0.0805	0.224835	0.0511672	8.41266e-06	0.088325	-0.00911648	0.0508886	0.857823	0.00748349	23.6301
family.FamilyXIII	TB/ RTB/ EPTB	rs10404377	C	A	0.4225	-0.0503183	0.011165	6.99027e-06	0.421982	0.00900173	0.0296122	0.761137	0.00123555	20.1236
family.FamilyXIII	TB/ RTB/ EPTB	rs118170811	A	G	0.0398	0.151619	0.0317112	1.80357e-06	0.0308815	-0.151066	0.0837296	0.0711967	0.00175705	16.973
family.FamilyXIII	TB/ RTB/ EPTB	rs12643275	A	T	0.3499	-0.0550907	0.0116474	2.41523e-06	0.281229	0.0253459	0.032422	0.434362	0.00138074	22.4915
family.FamilyXIII	TB/ RTB/ EPTB	rs1999289	A	T	0.2505	-0.0637366	0.013927	2.53805e-06	0.240819	0.00288367	0.0343649	0.933126	0.00152541	24.8518
family.FamilyXIII	TB/ RTB/ EPTB	rs482905	G	T	0.2495	0.0596528	0.012717	3.72345e-06	0.247617	-0.00379761	0.033459	0.909634	0.00133264	22.3315
family.FamilyXIII	TB/ RTB/ EPTB	rs6501525	A	G	0.3857	0.0561559	0.0115587	1.23726e-06	0.340185	0.0208227	0.0306736	0.497233	0.00149434	24.3449
family.FamilyXIII	TB/ RTB/ EPTB	rs66753613	G	A	0.2048	0.0651136	0.0144251	8.08288e-06	0.183658	0.0245346	0.0375692	0.513724	0.00138095	22.495
family.FamilyXIII	TB/ RTB/ EPTB	rs6797051	C	T	0.1173	-0.0805984	0.0171364	4.89281e-06	0.0949488	0.000475052	0.0491782	0.992293	0.00134522	22.5426
family.FamilyXIII	TB/ RTB/ EPTB	rs7076829	T	A	0.4205	-0.0516394	0.0112313	4.76089e-06	0.376803	-0.0311753	0.0301989	0.301917	0.00129961	21.1682
family.FamilyXIII	TB/ RTB/ EPTB	rs7514702	T	C	0.1769	-0.0663236	0.0141626	3.91642e-06	0.149516	0.020988	0.040646	0.605603	0.00128099	21.4649
family.Lachnospiraceae	TB/ RTB/ EPTB	rs10402491	C	T	0.1203	0.0661701	0.014851	7.58351e-06	0.168257	0.0617834	0.0385886	0.10936	0.00365929	67.3284
family.Lachnospiraceae	TB/ RTB/ EPTB	rs11139361	T	C	0.3628	0.0494463	0.0110503	4.26262e-06	0.321898	0.0218111	0.030918	0.480531	0.00491194	90.4852
family.Lachnospiraceae	TB/ RTB/ EPTB	rs112040820	A	G	0.2704	0.0549584	0.0117086	2.41836e-06	0.260278	0.016831	0.0331592	0.611746	0.00485342	85.3978
family.Lachnospiraceae	TB/ RTB/ EPTB	rs11755180	C	G	0.5298	-0.049227	0.0104894	2.68982e-06	0.45495	0.0337069	0.0291092	0.246886	0.00517324	95.3239
family.Lachnospiraceae	TB/ RTB/ EPTB	rs11841382	G	T	0.0736	-0.0718128	0.017462	9.57773e-06	0.0829316	0.0293197	0.0525035	0.576547	0.00311282	57.261
family.Lachnospiraceae	TB/ RTB/ EPTB	rs11979110	T	C	0.4473	-0.0500924	0.0105069	1.81843e-06	0.463243	0.03197	0.0289156	0.268886	0.00516301	95.1655
family.Lachnospiraceae	TB/ RTB/ EPTB	rs1205443	A	G	0.336	0.0501415	0.0112157	7.28844e-06	0.35171	0.0296803	0.0304658	0.329948	0.00498991	89.1505
family.Lachnospiraceae	TB/ RTB/ EPTB	rs12760724	A	C	0.3439	-0.0484566	0.0107934	7.26734e-06	0.329062	0.0256491	0.0308089	0.405115	0.00502637	92.6391
family.Lachnospiraceae	TB/ RTB/ EPTB	rs13005175	A	G	0.0885	0.0993483	0.0218395	8.37071e-06	0.044153	0.0640602	0.0700763	0.360639	0.00270318	45.7832
family.Lachnospiraceae	TB/ RTB/ EPTB	rs2159863	A	G	0.1978	-0.0585831	0.0128742	3.69557e-06	0.178789	-0.000371087	0.0376642	0.992139	0.0042174	77.6662
family.Lachnospiraceae	TB/ RTB/ EPTB	rs2910921	T	C	0.0447	0.160302	0.035832	8.41974e-06	0.028714	-0.060276	0.0868132	0.487482	0.00424333	27.8995
family.Lachnospiraceae	TB/ RTB/ EPTB	rs3127230	C	T	0.334	-0.0503537	0.0112201	6.20325e-06	0.303868	0.0636872	0.0314558	0.0429022	0.00483615	89.1164
family.Lachnospiraceae	TB/ RTB/ EPTB	rs35524804	T	C	0.2674	-0.0607481	0.0125216	2.44999e-06	0.213731	-0.0201846	0.0353837	0.568374	0.00445191	79.8532
family.Lachnospiraceae	TB/ RTB/ EPTB	rs7359994	T	C	0.332	-0.0503142	0.0112482	5.35899e-06	0.403454	-0.0306903	0.0294462	0.297295	0.00482413	88.8937
family.Lachnospiraceae	TB/ RTB/ EPTB	rs79086868	T	C	0.1093	0.0776723	0.0164472	3.01422e-06	0.101246	0.0245588	0.0482936	0.611081	0.00345795	60.7936
family.Lachnospiraceae	TB/ RTB/ EPTB	rs959845	C	T	0.4453	-0.0493666	0.0107801	5.1695e-06	0.426118	-0.00129155	0.0296809	0.965291	0.00516736	92.7529
family.Lachnospiraceae	TB/ RTB/ EPTB	rs9929145	G	A	0.0616	-0.125721	0.0245233	2.83594e-07	0.0490272	-0.0156123	0.0666797	0.814878	0.00256353	40.7723
family.Lactobacillaceae	TB/ RTB/ EPTB	rs1530559	G	A	0.5676	0.0772453	0.0176921	9.65254e-06	0.461698	0.00850843	0.0292152	0.770873	0.00292889	19.8222
family.Lactobacillaceae	TB/ RTB/ EPTB	rs1590596	C	G	0.2087	-0.10381	0.0220135	3.89936e-06	0.15906	-0.0325511	0.0397298	0.412608	0.00355938	24.1045
family.Lactobacillaceae	TB/ RTB/ EPTB	rs16861661	G	A	0.0497	-0.193287	0.0379293	2.70131e-07	0.0653775	0.041145	0.0590825	0.486179	0.00352902	19.064
family.Lactobacillaceae	TB/ RTB/ EPTB	rs328312	T	A	0.4473	0.082529	0.0168225	8.69117e-07	0.462207	0.035201	0.0290275	0.225253	0.00336769	23.819
family.Lactobacillaceae	TB/ RTB/ EPTB	rs6092149	A	T	0.4433	-0.0825646	0.0170282	1.38158e-06	0.42469	0.0199289	0.0292026	0.494963	0.00336462	23.6454
family.Lactobacillaceae	TB/ RTB/ EPTB	rs62314653	C	A	0.0626	0.177082	0.0392269	6.5919e-06	0.0594366	0.0824758	0.061327	0.178673	0.00368026	22.2148
family.Lactobacillaceae	TB/ RTB/ EPTB	rs74599091	A	G	0.0348	0.191613	0.0425039	7.69522e-06	0.0187787	-0.0523621	0.107674	0.626751	0.00246647	12.2367
family.Lactobacillaceae	TB/ RTB/ EPTB	rs768253	T	G	0.3907	-0.0792344	0.0170604	3.60763e-06	0.439351	-0.0261126	0.0291496	0.370353	0.00298905	21.1569
family.Lactobacillaceae	TB/ RTB/ EPTB	rs77478751	A	G	0.0537	-0.219178	0.0473566	5.95946e-06	0.118289	0.00812943	0.0451367	0.857069	0.00488232	18.163
family.Lactobacillaceae	TB/ RTB/ EPTB	rs921925	A	C	0.2624	0.0999419	0.0201687	5.77195e-07	0.212644	-0.0597125	0.0352609	0.0903712	0.00386643	27.368
family.Lactobacillaceae	TB/ RTB/ EPTB	rs9345899	A	G	0.1312	-0.124042	0.0278946	9.4459e-06	0.10556	0.00220142	0.0469572	0.962608	0.00350768	23.2322
family.Methanobacteriaceae	TB/ RTB/ EPTB	rs10202904	T	G	0.4672	-0.121754	0.0235357	3.0143e-07	0.409143	0.0528506	0.0295947	0.0741293	0.00738007	27.4572
family.Methanobacteriaceae	TB/ RTB/ EPTB	rs10424197	G	A	0.325	-0.111274	0.0247517	9.27887e-06	0.25498	0.00539645	0.0334426	0.871806	0.00543258	20.1885
family.Methanobacteriaceae	TB/ RTB/ EPTB	rs12825290	C	G	0.0606	-0.216781	0.0493496	6.07567e-06	0.0607354	-0.0616505	0.0607259	0.309999	0.00535052	16.9018
family.Methanobacteriaceae	TB/ RTB/ EPTB	rs4257531	G	A	0.1143	0.164498	0.0364959	7.44344e-06	0.105766	-0.0454974	0.0474933	0.338076	0.00547881	17.4084
family.Methanobacteriaceae	TB/ RTB/ EPTB	rs6508769	T	C	0.165	0.153519	0.0344519	8.22529e-06	0.147232	0.0295779	0.0408633	0.469173	0.0064942	21.6821
family.Methanobacteriaceae	TB/ RTB/ EPTB	rs6776814	T	C	0.0895	-0.199566	0.0411825	1.63062e-06	0.0203962	0.103773	0.103868	0.317754	0.00649091	22.1022
family.Methanobacteriaceae	TB/ RTB/ EPTB	rs73068003	G	T	0.1223	-0.15814	0.0351803	8.44583e-06	0.0964809	-0.0226319	0.0490916	0.644788	0.00536893	19.9183
family.Methanobacteriaceae	TB/ RTB/ EPTB	rs73457410	A	G	0.0666	0.21534	0.0436695	1.40855e-06	0.0633529	0.036733	0.0594669	0.53677	0.00576528	20.2723
family.Methanobacteriaceae	TB/ RTB/ EPTB	rs75208022	C	T	0.0765	-0.227245	0.048763	5.92103e-06	0.0944512	0.0699323	0.0494701	0.157471	0.00729652	23.5278
family.Methanobacteriaceae	TB/ RTB/ EPTB	rs894996	C	A	0.0716	0.216999	0.0449076	1.87557e-06	0.0704772	0.0283138	0.0565825	0.616795	0.00626028	22.553
family.Oxalobacteraceae	TB/ RTB/ EPTB	rs111966731	T	C	0.0716	0.204031	0.0445746	4.56318e-06	0.0857256	-0.0356675	0.0519596	0.492432	0.00508779	22.4241
family.Oxalobacteraceae	TB/ RTB/ EPTB	rs11246212	T	C	0.1252	0.13607	0.0291797	4.50836e-06	0.140273	-0.074161	0.041635	0.0748773	0.00663607	34.2571
family.Oxalobacteraceae	TB/ RTB/ EPTB	rs12002250	A	C	0.0596	0.196145	0.044523	5.53202e-06	0.0423975	0.0822376	0.0720584	0.25376	0.00473001	22.4508
family.Oxalobacteraceae	TB/ RTB/ EPTB	rs12509763	C	G	0.1163	-0.16332	0.0360823	8.04848e-06	0.0958873	0.0546833	0.0489145	0.263594	0.00537443	27.7036
family.Oxalobacteraceae	TB/ RTB/ EPTB	rs1569853	T	C	0.1382	-0.140043	0.0281704	7.45179e-07	0.120663	0.0241079	0.0443678	0.586878	0.00705381	35.4841
family.Oxalobacteraceae	TB/ RTB/ EPTB	rs17138946	G	T	0.0467	-0.189444	0.0430248	8.09008e-06	0.0670848	-0.0115964	0.0577265	0.840788	0.00484293	23.2327
family.Oxalobacteraceae	TB/ RTB/ EPTB	rs36057338	G	T	0.0755	0.181604	0.0398742	6.25787e-06	0.0331949	0.0678132	0.0815416	0.405612	0.00526526	25.0683
family.Oxalobacteraceae	TB/ RTB/ EPTB	rs4428215	G	A	0.2604	0.12561	0.0230053	4.87931e-08	0.253342	-0.0244996	0.0332086	0.460668	0.0083425	43.4515
family.Oxalobacteraceae	TB/ RTB/ EPTB	rs561239	A	G	0.2823	0.105525	0.0236769	7.1938e-06	0.208575	0.0446471	0.0358044	0.212408	0.00839462	42.2184
family.Oxalobacteraceae	TB/ RTB/ EPTB	rs6000536	C	T	0.2107	-0.118383	0.0241355	7.38718e-07	0.169063	0.00980153	0.0387827	0.800477	0.00795647	41.4167
family.Oxalobacteraceae	TB/ RTB/ EPTB	rs62435498	C	A	0.0646	0.181521	0.0400608	7.45831e-06	0.102801	-0.00338338	0.0478913	0.943679	0.00519506	24.9516
family.Oxalobacteraceae	TB/ RTB/ EPTB	rs736744	C	T	0.4155	0.105642	0.0200648	1.49416e-07	0.431673	-0.0274012	0.0292402	0.348704	0.0095534	49.8193
family.Oxalobacteraceae	TB/ RTB/ EPTB	rs7993559	C	A	0.4622	0.0921059	0.0201114	5.03729e-06	0.443387	0.00484532	0.0293172	0.86873	0.0098682	49.7032
family.Oxalobacteraceae	TB/ RTB/ EPTB	rs80330081	A	C	0.0656	-0.18756	0.0423688	6.63998e-06	0.104435	-0.01054	0.0474007	0.824035	0.00502647	23.5922
family.Oxalobacteraceae	TB/ RTB/ EPTB	rs934049	G	A	0.2276	0.109751	0.0238636	4.21147e-06	0.21051	0.0350742	0.0356593	0.325317	0.00839289	41.888
family.Pasteurellaceae	TB/ RTB/ EPTB	rs10840326	C	G	0.4433	-0.0717634	0.0149229	1.43842e-06	0.366776	0.0587689	0.030104	0.0509155	0.0072672	66.9963
family.Pasteurellaceae	TB/ RTB/ EPTB	rs10965428	C	A	0.0795	-0.119902	0.0258219	4.29151e-06	0.055971	-0.0904348	0.0629979	0.151139	0.0043456	38.7181
family.Pasteurellaceae	TB/ RTB/ EPTB	rs111582866	G	A	0.1014	-0.113957	0.0256403	7.06627e-06	0.0878704	0.0352395	0.0512437	0.491651	0.00450619	38.9921
family.Pasteurellaceae	TB/ RTB/ EPTB	rs12050685	A	G	0.3598	-0.0670948	0.015239	9.18513e-06	0.281273	-0.0183661	0.0321659	0.568014	0.00692453	65.6072
family.Pasteurellaceae	TB/ RTB/ EPTB	rs12191680	C	G	0.165	0.102214	0.0197189	3.049e-07	0.101458	-0.00703722	0.0483475	0.884273	0.00536148	50.7019
family.Pasteurellaceae	TB/ RTB/ EPTB	rs16970009	A	G	0.0437	0.187381	0.0429572	7.31531e-06	0.0199161	-0.0706152	0.1061	0.505698	0.00492544	23.2691
family.Pasteurellaceae	TB/ RTB/ EPTB	rs4822728	T	C	0.4374	0.0685479	0.0149032	4.71847e-06	0.482503	0.0402012	0.0289059	0.164299	0.00707868	67.0853
family.Pasteurellaceae	TB/ RTB/ EPTB	rs6092684	A	T	0.4235	0.0684647	0.014674	3.44059e-06	0.429197	-0.0194971	0.0292143	0.504529	0.00722353	68.1333
family.Pasteurellaceae	TB/ RTB/ EPTB	rs62568866	T	A	0.0994	-0.118018	0.0259206	7.22663e-06	0.106145	0.063969	0.046731	0.171038	0.00478736	38.5697
family.Pasteurellaceae	TB/ RTB/ EPTB	rs6972479	A	G	0.2425	-0.0781862	0.0175366	7.74817e-06	0.20633	0.0615246	0.0358984	0.0865546	0.00657484	57.0105
family.Pasteurellaceae	TB/ RTB/ EPTB	rs72756943	G	A	0.0855	0.13988	0.0303029	3.35218e-06	0.0670891	0.0307215	0.0581599	0.597343	0.00409787	32.9919
family.Pasteurellaceae	TB/ RTB/ EPTB	rs73139353	A	C	0.0646	-0.222573	0.0484634	8.71314e-06	0.0885275	0.030737	0.0509856	0.546604	0.00507276	20.6239
family.Pasteurellaceae	TB/ RTB/ EPTB	rs731534	C	G	0.1362	-0.0986502	0.0216316	9.46292e-06	0.112506	-0.0126968	0.045823	0.781716	0.00504611	46.2184
family.Pasteurellaceae	TB/ RTB/ EPTB	rs76022354	C	T	0.0328	0.24289	0.0500406	1.82858e-06	0.0497833	-0.0717222	0.0666091	0.281586	0.00538358	19.9729
family.Pasteurellaceae	TB/ RTB/ EPTB	rs78909003	T	C	0.0497	-0.241159	0.0498372	2.04893e-06	0.0550118	-0.0291477	0.0631206	0.64424	0.00548523	20.0543
family.Pasteurellaceae	TB/ RTB/ EPTB	rs9382510	C	T	0.2455	-0.0881865	0.0169965	2.476e-07	0.264318	-0.017141	0.0331174	0.60475	0.00621362	58.8232
family.Pasteurellaceae	TB/ RTB/ EPTB	rs9895850	T	C	0.0497	-0.176406	0.041017	9.08251e-06	0.0442007	-0.0801159	0.0706231	0.256621	0.0051204	24.3699
family.Pasteurellaceae	TB/ RTB/ EPTB	rs9938097	T	C	0.3668	-0.0710386	0.0158024	8.22604e-06	0.389893	0.0571922	0.0297573	0.054611	0.00668563	63.2679
family.Peptococcaceae	TB/ RTB/ EPTB	rs117452796	A	G	0.0676	-0.257982	0.0549569	3.15296e-06	0.0319789	-0.0473442	0.0828528	0.567712	0.00838993	26.728
family.Peptococcaceae	TB/ RTB/ EPTB	rs12144792	C	T	0.3588	0.064399	0.0141246	5.82242e-06	0.375641	0.0057864	0.0298747	0.846419	0.00190825	20.4879
family.Peptococcaceae	TB/ RTB/ EPTB	rs12634826	T	G	0.2952	-0.0739885	0.0150931	1.01109e-06	0.383105	-0.00193924	0.0301694	0.948748	0.00227793	23.6966
family.Peptococcaceae	TB/ RTB/ EPTB	rs12992764	T	G	0.4026	0.0684213	0.0141137	1.46158e-06	0.427743	-0.0508165	0.0293768	0.0836623	0.00225191	23.5675
family.Peptococcaceae	TB/ RTB/ EPTB	rs150600492	A	C	0.0626	0.135774	0.0289757	2.31305e-06	0.0582404	0.00348561	0.06208	0.955225	0.00216352	21.1596
family.Peptococcaceae	TB/ RTB/ EPTB	rs35703006	G	T	0.2157	0.0812655	0.0164355	4.94775e-07	0.244717	-0.0161779	0.033791	0.632106	0.00223447	23.9915
family.Peptococcaceae	TB/ RTB/ EPTB	rs4990837	A	G	0.174	0.0910387	0.0185869	1.74194e-06	0.196917	0.00350735	0.0367862	0.924042	0.00238238	25.5906
family.Peptococcaceae	TB/ RTB/ EPTB	rs75430375	C	T	0.0646	-0.147941	0.0317498	3.40849e-06	0.0456456	0.169607	0.0700438	0.015459	0.00264506	22.2058
family.Peptococcaceae	TB/ RTB/ EPTB	rs75898026	A	G	0.1829	-0.0821779	0.0173541	2.0221e-06	0.21114	0.0226583	0.0357131	0.525785	0.0020185	21.1198
family.Peptostreptococcaceae	TB/ RTB/ EPTB	rs10805326	G	A	0.2783	0.0566637	0.012276	4.03396e-06	0.292989	-0.00310432	0.0318364	0.922322	0.00504631	81.4497
family.Peptostreptococcaceae	TB/ RTB/ EPTB	rs117020988	C	T	0.0636	0.182411	0.0372126	1.02794e-06	0.0808046	-0.0792534	0.0529742	0.134634	0.0039185	26.8647
family.Peptostreptococcaceae	TB/ RTB/ EPTB	rs12377846	C	A	0.0487	-0.252	0.0511627	7.26254e-07	0.0279945	-0.0394069	0.087963	0.654159	0.00520443	19.535
family.Peptostreptococcaceae	TB/ RTB/ EPTB	rs12986312	T	G	0.3221	0.0571818	0.0125947	5.76718e-06	0.299756	0.0205098	0.0315584	0.515756	0.00494712	79.3884
family.Peptostreptococcaceae	TB/ RTB/ EPTB	rs1467258	G	A	0.167	0.072584	0.0162321	7.89804e-06	0.18626	-0.0570377	0.0375707	0.128979	0.00393761	61.5983
family.Peptostreptococcaceae	TB/ RTB/ EPTB	rs1520207	C	T	0.4374	0.0525658	0.0112476	3.16548e-06	0.498756	-0.0599287	0.0290751	0.0392871	0.00550652	88.8967
family.Peptostreptococcaceae	TB/ RTB/ EPTB	rs2644627	C	G	0.4364	-0.0558506	0.011224	6.33336e-07	0.4277	-0.0303071	0.0293207	0.301303	0.00551736	89.0837
family.Peptostreptococcaceae	TB/ RTB/ EPTB	rs4692811	C	T	0.2644	0.0642075	0.0126913	4.21123e-07	0.340945	0.00711199	0.0304991	0.815617	0.00488199	78.7845
family.Peptostreptococcaceae	TB/ RTB/ EPTB	rs59865771	C	T	0.2813	-0.0573764	0.0127192	7.69029e-06	0.340822	0.0471937	0.030479	0.121526	0.00487767	78.6114
family.Peptostreptococcaceae	TB/ RTB/ EPTB	rs61841503	G	A	0.1372	0.0919658	0.0161331	9.8012e-09	0.129505	0.0293029	0.0431632	0.49721	0.00402627	61.9763
family.Peptostreptococcaceae	TB/ RTB/ EPTB	rs6721459	A	G	0.5606	0.0509823	0.0111975	5.07756e-06	0.593965	0.0564867	0.0294529	0.055129	0.00552965	89.2944
family.Peptostreptococcaceae	TB/ RTB/ EPTB	rs75819860	T	A	0.0775	0.126264	0.0268383	2.48734e-06	0.11288	-0.0678464	0.046456	0.144168	0.00317534	37.2538
family.Peptostreptococcaceae	TB/ RTB/ EPTB	rs76982728	T	C	0.0388	0.124203	0.0266923	3.24058e-06	0.0210362	0.0206147	0.102037	0.839892	0.0033383	37.4573
family.Peptostreptococcaceae	TB/ RTB/ EPTB	rs77540684	T	G	0.0517	0.106725	0.0245638	8.13712e-06	0.0954001	0.104092	0.0493478	0.0349148	0.00300763	40.7044
family.Peptostreptococcaceae	TB/ RTB/ EPTB	rs9573937	A	G	0.1769	-0.0693637	0.0142907	1.70589e-06	0.164409	-0.0639399	0.0390652	0.101684	0.00433795	69.9667
family.Porphyromonadaceae	TB/ RTB/ EPTB	rs10119172	C	G	0.1511	-0.0737324	0.014259	1.32426e-07	0.177236	-0.0543167	0.0379464	0.152314	0.00139466	25.1668
family.Porphyromonadaceae	TB/ RTB/ EPTB	rs10762312	G	A	0.2614	-0.052368	0.0118814	8.70354e-06	0.309324	0.0561815	0.031289	0.0725638	0.00105895	19.1089
family.Porphyromonadaceae	TB/ RTB/ EPTB	rs10858364	G	T	0.2763	0.055316	0.012085	4.31063e-06	0.253706	-0.0154162	0.0340362	0.650595	0.00122369	22.0852
family.Porphyromonadaceae	TB/ RTB/ EPTB	rs17065783	A	G	0.2237	-0.059133	0.0122235	1.79351e-06	0.159182	-0.00927352	0.0397581	0.815568	0.00121447	21.9186
family.Porphyromonadaceae	TB/ RTB/ EPTB	rs1980561	A	G	0.3857	-0.0485289	0.0109284	8.94542e-06	0.473107	0.00139272	0.0289726	0.96166	0.00111599	20.1393
family.Porphyromonadaceae	TB/ RTB/ EPTB	rs35233670	T	C	0.4414	-0.0473576	0.010602	7.90987e-06	0.524777	-0.000505202	0.0288967	0.986051	0.00110597	19.9538
family.Porphyromonadaceae	TB/ RTB/ EPTB	rs35961441	A	C	0.0736	0.0915257	0.0207306	8.37393e-06	0.0382609	-0.0079784	0.0753165	0.915637	0.00114233	18.7236
family.Porphyromonadaceae	TB/ RTB/ EPTB	rs6953849	A	G	0.1471	0.0718149	0.0150724	2.4448e-06	0.178328	0.000963872	0.0376306	0.979565	0.00129411	23.3578
family.Porphyromonadaceae	TB/ RTB/ EPTB	rs7330827	T	C	0.0755	-0.103842	0.0237355	8.04891e-06	0.0592551	0.014608	0.0613797	0.811886	0.00150532	20.7324
family.Porphyromonadaceae	TB/ RTB/ EPTB	rs864093	A	C	0.2565	-0.0527939	0.0117499	9.598e-06	0.211568	-0.0357275	0.0355227	0.314528	0.00106308	19.1824
family.Prevotellaceae.id.960	TB/ RTB/ EPTB	rs10131942	C	G	0.164	0.0701212	0.0158326	8.60821e-06	0.164013	0.0715595	0.0392175	0.0680487	0.00422928	63.1522
family.Prevotellaceae.id.960	TB/ RTB/ EPTB	rs12057990	C	T	0.2406	0.0589878	0.0132268	8.9748e-06	0.275504	0.0231971	0.0323927	0.473916	0.00505962	75.5937
family.Prevotellaceae.id.960	TB/ RTB/ EPTB	rs12118202	T	C	0.1899	-0.0751986	0.0147265	5.54234e-07	0.180539	-0.00302889	0.0375784	0.935759	0.0045461	67.8956
family.Prevotellaceae.id.960	TB/ RTB/ EPTB	rs13069367	A	C	0.3549	-0.0539768	0.0119687	7.39489e-06	0.406405	-0.0499324	0.0295626	0.0912116	0.00559111	83.5398
family.Prevotellaceae.id.960	TB/ RTB/ EPTB	rs148376875	T	G	0.1203	0.084515	0.0179163	2.08029e-06	0.153218	-0.0287427	0.0403599	0.476366	0.00389095	55.8072
family.Prevotellaceae.id.960	TB/ RTB/ EPTB	rs2206482	T	G	0.4423	-0.0569105	0.0117486	1.30377e-06	0.395404	-0.0341925	0.0295967	0.247976	0.00571514	85.1047
family.Prevotellaceae.id.960	TB/ RTB/ EPTB	rs2278540	G	A	0.326	0.0554249	0.0123265	8.43592e-06	0.363897	0.0415194	0.0301017	0.1678	0.00543446	81.1153
family.Prevotellaceae.id.960	TB/ RTB/ EPTB	rs34071565	T	A	0.0676	-0.1567	0.0347882	5.60147e-06	0.0633254	0.024599	0.0597303	0.680461	0.00352067	28.7383
family.Prevotellaceae.id.960	TB/ RTB/ EPTB	rs34660375	A	G	0.1909	-0.0805894	0.0178291	7.40327e-06	0.15214	0.0243557	0.0410994	0.553446	0.00390991	56.0801
family.Prevotellaceae.id.960	TB/ RTB/ EPTB	rs3758087	T	C	0.2922	0.0564199	0.0124655	8.60581e-06	0.276443	-0.0397571	0.0324061	0.219883	0.00536554	80.2106
family.Prevotellaceae.id.960	TB/ RTB/ EPTB	rs3860225	A	G	0.1382	0.083936	0.0167936	5.49682e-07	0.0904168	-0.0220866	0.0503294	0.660777	0.00398823	59.5385
family.Prevotellaceae.id.960	TB/ RTB/ EPTB	rs4493272	T	C	0.4712	-0.0604992	0.0118027	3.02312e-07	0.477139	-0.0169868	0.0289691	0.557623	0.00566665	84.7148
family.Prevotellaceae.id.960	TB/ RTB/ EPTB	rs4685827	T	C	0.2237	-0.0679529	0.0145407	2.77192e-06	0.24105	0.0187027	0.0338756	0.580881	0.00460454	68.7632
family.Prevotellaceae.id.960	TB/ RTB/ EPTB	rs7252711	A	G	0.1272	-0.0740876	0.0161926	5.56586e-06	0.10944	-0.0506735	0.0465755	0.276601	0.0042294	61.7482
family.Prevotellaceae.id.960	TB/ RTB/ EPTB	rs7975087	C	A	0.2286	-0.0601448	0.0135454	7.59459e-06	0.174124	-0.0153056	0.0383833	0.690073	0.00493989	73.8158
family.Prevotellaceae.id.960	TB/ RTB/ EPTB	rs912860	G	A	0.0268	-0.229046	0.0483124	9.2992e-07	0.023093	-0.234142	0.0954968	0.0142131	0.0059144	20.6867
family.Prevotellaceae.id.960	TB/ RTB/ EPTB	rs9586501	G	A	0.3141	0.0592681	0.0127329	2.58988e-06	0.261511	0.00936231	0.032853	0.775663	0.00525449	78.5259
family.Prevotellaceae.id.960	TB/ RTB/ EPTB	rs9958960	G	A	0.165	-0.0914807	0.0173611	1.06324e-07	0.153194	-0.00618199	0.0400931	0.877459	0.00407972	57.5917
family.Rhodospirillaceae	TB/ RTB/ EPTB	rs1035406	G	A	0.0994	-0.11354	0.0250863	5.84451e-06	0.115596	-0.0157233	0.0453272	0.728679	0.00467712	39.8531
family.Rhodospirillaceae	TB/ RTB/ EPTB	rs11591293	G	T	0.4195	0.0743184	0.0158724	2.67148e-06	0.424804	0.046694	0.0292376	0.110253	0.00735751	62.9876
family.Rhodospirillaceae	TB/ RTB/ EPTB	rs12977163	G	C	0.3678	0.0730951	0.0163491	7.62595e-06	0.389988	-0.0110409	0.0298029	0.711037	0.00754649	61.1504
family.Rhodospirillaceae	TB/ RTB/ EPTB	rs13336560	C	T	0.4563	-0.0701719	0.0158061	9.17333e-06	0.543552	0.0111791	0.0294441	0.704189	0.00783655	63.2508
family.Rhodospirillaceae	TB/ RTB/ EPTB	rs1549633	A	C	0.1561	0.0999312	0.0218634	4.70392e-06	0.115242	-0.00379892	0.0454718	0.933418	0.00567776	45.7271
family.Rhodospirillaceae	TB/ RTB/ EPTB	rs1923415	A	G	0.1372	-0.0999238	0.0227326	9.63701e-06	0.0886162	0.0164624	0.0510197	0.746947	0.00514801	43.9794
family.Rhodospirillaceae	TB/ RTB/ EPTB	rs3754624	C	T	0.162	0.0971389	0.0200064	1.7148e-06	0.176488	0.014175	0.0377983	0.707648	0.00584883	49.9722
family.Rhodospirillaceae	TB/ RTB/ EPTB	rs4278423	T	C	0.1064	0.107529	0.0235725	3.12021e-06	0.0629517	0.0147467	0.0601091	0.806199	0.0049655	42.4123
family.Rhodospirillaceae	TB/ RTB/ EPTB	rs4822789	G	C	0.3926	0.0734321	0.0160521	7.00522e-06	0.386953	0.0608338	0.0296299	0.0400599	0.00728255	62.2824
family.Rhodospirillaceae	TB/ RTB/ EPTB	rs61933850	G	A	0.0905	0.164808	0.0360647	7.22582e-06	0.136808	0.0115596	0.0422897	0.784589	0.00404332	27.7199
family.Rhodospirillaceae	TB/ RTB/ EPTB	rs6679026	T	C	0.1074	0.111984	0.0251088	9.94679e-06	0.100495	0.016751	0.0482089	0.728241	0.00466528	39.8173
family.Rhodospirillaceae	TB/ RTB/ EPTB	rs7001029	C	T	0.0934	0.117366	0.0261324	5.3475e-06	0.0930466	0.0247765	0.0499888	0.620148	0.00473464	38.2571
family.Rhodospirillaceae	TB/ RTB/ EPTB	rs72714493	A	G	0.2157	0.0816858	0.0180791	7.34924e-06	0.151095	0.00875049	0.0407734	0.830069	0.00646754	55.2994
family.Rhodospirillaceae	TB/ RTB/ EPTB	rs74354280	C	T	0.1531	-0.0911896	0.0204907	6.67295e-06	0.278353	-0.0133228	0.0322676	0.679692	0.00570804	48.7912
family.Rhodospirillaceae	TB/ RTB/ EPTB	rs76784716	A	G	0.0716	0.136049	0.0285767	1.48988e-06	0.113663	-0.0748621	0.0456566	0.101072	0.00410096	34.9853
family.Rhodospirillaceae	TB/ RTB/ EPTB	rs9813022	A	G	0.3022	-0.0842444	0.0163583	2.53124e-07	0.374187	0.000807308	0.0298829	0.978447	0.00714219	61.1166
family.Rikenellaceae	TB/ RTB/ EPTB	rs10217435	C	T	0.0875	-0.0883756	0.0197506	6.5076e-06	0.140769	-0.0585639	0.0415873	0.159067	0.00285574	50.6255
family.Rikenellaceae	TB/ RTB/ EPTB	rs10832801	A	C	0.2674	-0.0534763	0.0122666	7.50417e-06	0.284719	-0.0459033	0.0322571	0.154723	0.00471757	81.5125
family.Rikenellaceae	TB/ RTB/ EPTB	rs1939881	G	A	0.0577	-0.105589	0.0206213	5.64373e-07	0.058147	0.100942	0.0623026	0.105192	0.00277384	48.4881
family.Rikenellaceae	TB/ RTB/ EPTB	rs2447496	G	A	0.2833	-0.0549203	0.0121904	6.0861e-06	0.267664	-0.0131303	0.0328374	0.689261	0.00474691	82.022
family.Rikenellaceae	TB/ RTB/ EPTB	rs2833282	G	A	0.1282	0.0711137	0.0156966	4.31106e-06	0.150842	0.0500026	0.04054	0.217421	0.00359046	63.7008
family.Rikenellaceae	TB/ RTB/ EPTB	rs36021379	A	G	0.1342	-0.0656005	0.0144903	7.1952e-06	0.158446	-0.0515254	0.039742	0.194804	0.00399651	69.0038
family.Rikenellaceae	TB/ RTB/ EPTB	rs4264350	T	C	0.3936	-0.0526393	0.0108555	1.34832e-06	0.4602	0.0140273	0.0290589	0.629295	0.00518686	92.1089
family.Rikenellaceae	TB/ RTB/ EPTB	rs4783173	C	G	0.4483	0.0481514	0.0110006	7.0641e-06	0.392952	0.0237902	0.0296961	0.423061	0.00529224	90.8936
family.Rikenellaceae	TB/ RTB/ EPTB	rs59663348	G	A	0.1948	0.0570915	0.0125048	6.12244e-06	0.24571	-0.0193	0.0336177	0.565899	0.00450331	79.9605
family.Rikenellaceae	TB/ RTB/ EPTB	rs62532512	C	A	0.4831	-0.0504257	0.0107399	2.76426e-06	0.432062	0.032681	0.0292937	0.264579	0.0052412	93.1
family.Rikenellaceae	TB/ RTB/ EPTB	rs67281112	G	C	0.2167	0.0635814	0.0137451	3.63475e-06	0.203885	0.0228673	0.0360123	0.525437	0.00421226	72.7446
family.Rikenellaceae	TB/ RTB/ EPTB	rs6744030	C	T	0.1382	0.0696747	0.0157103	9.31514e-06	0.213343	-0.011426	0.0355098	0.747627	0.00361095	63.6453
family.Rikenellaceae	TB/ RTB/ EPTB	rs6837275	A	G	0.2535	0.0570355	0.011887	1.447e-06	0.300648	-0.00326309	0.0316645	0.917922	0.0048675	84.1158
family.Rikenellaceae	TB/ RTB/ EPTB	rs74474130	T	G	0.0656	0.137747	0.0295688	3.61378e-06	0.0358512	-0.0229848	0.0782645	0.769001	0.00304987	33.8134
family.Rikenellaceae	TB/ RTB/ EPTB	rs77885767	C	T	0.0477	-0.156209	0.0336482	2.84694e-06	0.045892	0.0522121	0.0690028	0.44925	0.00349321	29.7123
family.Rikenellaceae	TB/ RTB/ EPTB	rs9389714	C	T	0.1789	-0.0636841	0.0143416	8.79066e-06	0.0875316	0.0210464	0.0515597	0.683131	0.00392837	69.7195
family.Rikenellaceae	TB/ RTB/ EPTB	rs9578457	G	A	0.0567	-0.141478	0.0315848	3.99449e-06	0.0479857	-0.00994547	0.0683128	0.884247	0.00335686	31.6541
family.Rikenellaceae	TB/ RTB/ EPTB	rs9603208	G	T	0.1034	0.0821173	0.0159596	1.91801e-07	0.0995601	0.0249104	0.0484035	0.606805	0.00353151	62.6513
family.Ruminococcaceae	TB/ RTB/ EPTB	rs10093275	C	T	0.2823	0.0534595	0.011677	5.35228e-06	0.330164	0.00131507	0.0307328	0.965868	0.00464906	85.6294
family.Ruminococcaceae	TB/ RTB/ EPTB	rs10166469	T	C	0.2763	-0.053336	0.0120209	8.5216e-06	0.253764	0.0175414	0.0331362	0.596547	0.0045218	83.1793
family.Ruminococcaceae	TB/ RTB/ EPTB	rs1158100	A	G	0.3549	-0.0490539	0.0109865	8.60858e-06	0.432937	0.0195715	0.0291735	0.502306	0.00494034	91.0111
family.Ruminococcaceae	TB/ RTB/ EPTB	rs1612733	T	C	0.0596	0.108708	0.0238006	4.22436e-06	0.05469	-0.0671635	0.0641191	0.294878	0.00279026	42.0102
family.Ruminococcaceae	TB/ RTB/ EPTB	rs17376049	T	C	0.1083	0.0848534	0.0172114	7.29619e-07	0.108854	0.0030649	0.0464456	0.947387	0.0031592	58.0948
family.Ruminococcaceae	TB/ RTB/ EPTB	rs2113833	T	C	0.0417	0.169146	0.0355009	1.14466e-06	0.033057	0.0613341	0.0814932	0.451673	0.00675795	28.1547
family.Ruminococcaceae	TB/ RTB/ EPTB	rs2426816	T	A	0.497	-0.0480152	0.0106011	6.04464e-06	0.514232	0.0430712	0.028931	0.136551	0.00527915	94.319
family.Ruminococcaceae	TB/ RTB/ EPTB	rs3009418	C	A	0.0785	0.0927607	0.0210123	8.69024e-06	0.047549	0.0303255	0.0692808	0.66159	0.00289227	47.5853
family.Ruminococcaceae	TB/ RTB/ EPTB	rs499272	G	C	0.1362	0.0706431	0.016046	9.29359e-06	0.128789	0.0256575	0.0433689	0.554111	0.00347844	62.3139
family.Ruminococcaceae	TB/ RTB/ EPTB	rs55793120	T	C	0.0507	0.13822	0.0266152	1.44338e-07	0.0614315	-0.0521326	0.0615397	0.396918	0.00301967	37.5664
family.Ruminococcaceae	TB/ RTB/ EPTB	rs56199908	T	C	0.0537	-0.199327	0.0410444	1.66414e-06	0.0544791	-0.0382012	0.0637009	0.548709	0.00431802	24.3552
family.Ruminococcaceae	TB/ RTB/ EPTB	rs76724913	T	G	0.0765	0.0901053	0.0203104	9.60494e-06	0.0975167	-0.0910269	0.0488328	0.0623146	0.00280302	49.2301
family.Streptococcaceae	TB/ RTB/ EPTB	rs10028567	C	T	0.0815	-0.0934027	0.0190343	3.72497e-06	0.120572	0.00145327	0.0443059	0.973833	0.00316456	52.5303
family.Streptococcaceae	TB/ RTB/ EPTB	rs11110281	T	C	0.0676	-0.130554	0.0225943	1.40137e-08	0.0486191	0.106282	0.0674118	0.114884	0.00288139	44.2532
family.Streptococcaceae	TB/ RTB/ EPTB	rs16950051	A	G	0.0586	0.107008	0.0236973	5.33808e-06	0.0651804	0.0429432	0.0592525	0.468605	0.00291566	42.1931
family.Streptococcaceae	TB/ RTB/ EPTB	rs2370083	G	T	0.0885	-0.0842751	0.0184509	4.25666e-06	0.0638531	-0.0106956	0.0591007	0.856389	0.0032708	54.1912
family.Streptococcaceae	TB/ RTB/ EPTB	rs2952251	A	G	0.2525	-0.0639298	0.0126525	3.72237e-07	0.227797	0.0174932	0.0345566	0.612703	0.00473524	79.0265
family.Streptococcaceae	TB/ RTB/ EPTB	rs35344081	G	A	0.2406	0.0609349	0.0129703	2.63845e-06	0.263229	-0.0384207	0.0328635	0.242364	0.0046164	77.0897
family.Streptococcaceae	TB/ RTB/ EPTB	rs395407	G	C	0.1421	-0.0826855	0.0172536	1.3256e-06	0.165236	0.0033526	0.039823	0.932907	0.00358969	57.9517
family.Streptococcaceae	TB/ RTB/ EPTB	rs57646748	G	A	0.0676	-0.088021	0.019876	7.88359e-06	0.0385579	0.00133709	0.0757097	0.98591	0.00310371	50.3058
family.Streptococcaceae	TB/ RTB/ EPTB	rs6563952	G	C	0.0924	0.0801931	0.0178576	8.70591e-06	0.092685	0.0523503	0.0500186	0.295276	0.00335663	55.9919
family.Streptococcaceae	TB/ RTB/ EPTB	rs6806351	T	C	0.2087	-0.0619209	0.0135744	6.93793e-06	0.219402	-0.0133015	0.0349803	0.703756	0.00452739	73.659
family.Streptococcaceae	TB/ RTB/ EPTB	rs76717940	T	A	0.0606	0.150606	0.0334079	3.08935e-06	0.0568778	0.00120496	0.0626695	0.98466	0.00386236	29.9252
family.Streptococcaceae	TB/ RTB/ EPTB	rs77968078	G	A	0.0567	-0.0993013	0.0224788	7.9334e-06	0.0602913	0.0504139	0.0608408	0.407319	0.00285838	44.4807
family.Streptococcaceae	TB/ RTB/ EPTB	rs7916711	A	G	0.0646	0.0959639	0.021545	6.32732e-06	0.138947	-0.0134672	0.0417885	0.747247	0.00298266	46.4084
family.Streptococcaceae	TB/ RTB/ EPTB	rs957755	T	G	0.1909	-0.0642449	0.0142702	7.4151e-06	0.139474	0.0494839	0.0416009	0.234246	0.0041969	70.0674
family.Veillonellaceae	TB/ RTB/ EPTB	rs111810795	C	T	0.1074	-0.0867108	0.0180573	1.72927e-06	0.0981684	0.0753938	0.0488264	0.12256	0.00353626	55.372
family.Veillonellaceae	TB/ RTB/ EPTB	rs114889439	A	G	0.0527	-0.253809	0.0539169	6.19028e-06	0.0344722	0.0113474	0.0800188	0.88723	0.00564333	18.5357
family.Veillonellaceae	TB/ RTB/ EPTB	rs12186441	G	A	0.0368	0.208096	0.0453999	4.52857e-06	0.0424728	0.108866	0.0714328	0.127501	0.00418912	22.0181
family.Veillonellaceae	TB/ RTB/ EPTB	rs12668619	A	G	0.3549	0.055301	0.0117654	2.57364e-06	0.328574	0.0235376	0.0308204	0.445045	0.00529367	84.9845
family.Veillonellaceae	TB/ RTB/ EPTB	rs12741784	C	T	0.336	-0.0621452	0.0119266	1.28494e-07	0.25747	-0.00861027	0.0331542	0.795092	0.00525653	83.8355
family.Veillonellaceae	TB/ RTB/ EPTB	rs1442060	G	A	0.494	-0.0514024	0.0112125	4.50675e-06	0.540674	-0.0470075	0.0291619	0.106973	0.00555154	89.1754
family.Veillonellaceae	TB/ RTB/ EPTB	rs1447205	G	C	0.3618	-0.0520689	0.0115656	7.34899e-06	0.35901	0.0365511	0.030208	0.226287	0.00538463	86.4527
family.Veillonellaceae	TB/ RTB/ EPTB	rs1693340	T	C	0.1262	0.0818934	0.018245	9.25271e-06	0.0727262	0.0103163	0.0559426	0.853693	0.00362669	54.8022
family.Veillonellaceae	TB/ RTB/ EPTB	rs2175069	A	G	0.3857	-0.0526752	0.0114886	4.63558e-06	0.373099	-0.0104533	0.0299113	0.726732	0.00541881	87.0317
family.Veillonellaceae	TB/ RTB/ EPTB	rs2561116	T	G	0.1133	-0.083617	0.0187159	7.88518e-06	0.0584345	-0.0111518	0.062011	0.857281	0.00333327	53.4238
family.Veillonellaceae	TB/ RTB/ EPTB	rs2585520	G	T	0.0825	-0.0904972	0.0200428	5.26922e-06	0.0385351	-0.0959933	0.0753807	0.202859	0.00320838	49.8868
family.Veillonellaceae	TB/ RTB/ EPTB	rs4263802	G	A	0.3837	0.050942	0.0114921	7.45003e-06	0.329629	-0.0211017	0.0307716	0.49287	0.00541718	87.0053
family.Veillonellaceae	TB/ RTB/ EPTB	rs4461038	A	G	0.3062	-0.0554965	0.0119467	3.73474e-06	0.291261	-0.0182033	0.0319082	0.568345	0.00521308	83.6944
family.Veillonellaceae	TB/ RTB/ EPTB	rs4797169	T	C	0.2505	0.0587799	0.0128297	4.49346e-06	0.237902	0.00664392	0.0340473	0.845285	0.00485576	77.9346
family.Veillonellaceae	TB/ RTB/ EPTB	rs61264131	A	C	0.0497	0.202367	0.0464388	6.74544e-06	0.0959679	-0.0940994	0.0493345	0.0564716	0.00695414	21.5197
family.Veillonellaceae	TB/ RTB/ EPTB	rs6692542	A	G	0.3728	0.0534397	0.0118254	8.67975e-06	0.368095	-0.0431192	0.0304118	0.156235	0.00526532	84.5534
family.Veillonellaceae	TB/ RTB/ EPTB	rs6909981	C	T	0.2018	-0.0638697	0.0141765	5.47618e-06	0.123056	-0.0363915	0.0442703	0.41106	0.00439591	70.5304
family.Veillonellaceae	TB/ RTB/ EPTB	rs75768969	C	G	0.161	-0.0703773	0.0156855	7.19233e-06	0.084745	-0.0554722	0.0523934	0.289708	0.00397495	63.7453
family.Veillonellaceae	TB/ RTB/ EPTB	rs79535861	A	C	0.0885	0.100666	0.0207016	1.57687e-06	0.0902499	-0.0665126	0.0504408	0.187294	0.00319707	48.2991
family.Veillonellaceae	TB/ RTB/ EPTB	rs9345168	C	A	0.4662	0.0509102	0.0113253	8.48887e-06	0.442174	-0.0145092	0.0291118	0.618206	0.00549653	88.2869
family.Verrucomicrobiaceae	TB/ RTB/ EPTB	rs11184341	G	C	0.2783	0.0655301	0.014223	4.13844e-06	0.27515	0.0872047	0.0318341	0.00615602	0.00589129	70.2966
family.Verrucomicrobiaceae	TB/ RTB/ EPTB	rs111862613	T	C	0.166	0.0907065	0.0196746	3.73127e-06	0.175248	0.0970421	0.0385904	0.0119143	0.00435466	50.8181
family.Verrucomicrobiaceae	TB/ RTB/ EPTB	rs117107102	A	G	0.0447	0.204683	0.0431573	2.91821e-06	0.0467196	0.094313	0.0689644	0.17145	0.00463591	23.1618
family.Verrucomicrobiaceae	TB/ RTB/ EPTB	rs11729256	T	C	0.2386	0.0749798	0.0150177	6.7309e-07	0.17004	0.0656882	0.0386592	0.0892894	0.0055827	66.577
family.Verrucomicrobiaceae	TB/ RTB/ EPTB	rs12908520	G	A	0.4563	0.0619104	0.0130946	2.15138e-06	0.427467	0.00786618	0.0292416	0.787925	0.00639626	76.3544
family.Verrucomicrobiaceae	TB/ RTB/ EPTB	rs2602429	C	T	0.2217	0.0745516	0.0156195	2.69939e-06	0.260394	0.0320047	0.0330899	0.333441	0.00544687	64.0116
family.Verrucomicrobiaceae	TB/ RTB/ EPTB	rs4242783	G	A	0.2873	0.0687992	0.0147694	2.75444e-06	0.282639	0.0300869	0.0322263	0.350503	0.00575858	67.6962
family.Verrucomicrobiaceae	TB/ RTB/ EPTB	rs4936098	A	G	0.34	0.0648691	0.0135928	1.12929e-06	0.348451	0.0374336	0.0303508	0.217439	0.00616585	73.5559
family.Verrucomicrobiaceae	TB/ RTB/ EPTB	rs61779207	G	A	0.1779	-0.0758811	0.0167762	6.63029e-06	0.222376	0.035003	0.0349461	0.316523	0.00511632	59.598
family.Verrucomicrobiaceae	TB/ RTB/ EPTB	rs74542928	T	C	0.0785	0.112124	0.0236422	1.64613e-06	0.0478908	0.0305055	0.0679287	0.653373	0.00375699	42.2897
family.Verrucomicrobiaceae	TB/ RTB/ EPTB	rs9349825	A	G	0.2793	-0.0704354	0.0147128	2.51287e-06	0.189789	-0.0235135	0.0371076	0.526306	0.00569916	67.9566
family.Verrucomicrobiaceae	TB/ RTB/ EPTB	rs941682	G	A	0.3111	-0.0631526	0.0143767	9.58114e-06	0.274316	0.0375063	0.0324016	0.24705	0.00585567	69.5451
family.Victivallaceae	TB/ RTB/ EPTB	rs11671100	A	C	0.2008	-0.160034	0.0349472	4.08042e-06	0.205197	-0.0350262	0.0360474	0.331215	0.00851722	28.5974
family.Victivallaceae	TB/ RTB/ EPTB	rs11764871	G	T	0.2505	0.127099	0.025656	7.49289e-07	0.304816	0.00627066	0.0314492	0.841958	0.00987272	38.9573
family.Victivallaceae	TB/ RTB/ EPTB	rs2546105	A	T	0.2455	0.126643	0.0257111	1.02501e-06	0.24701	-0.00870778	0.0335751	0.795363	0.00983185	38.8739
family.Victivallaceae	TB/ RTB/ EPTB	rs2944282	T	C	0.3002	-0.124197	0.0257026	1.56601e-06	0.279336	-0.0258587	0.0322509	0.42267	0.0108257	38.8847
family.Victivallaceae	TB/ RTB/ EPTB	rs34962571	A	C	0.0825	-0.186945	0.0418412	6.24824e-06	0.100758	0.0426035	0.0485539	0.380245	0.00732923	23.8851
family.Victivallaceae	TB/ RTB/ EPTB	rs4396289	C	T	0.16	-0.152918	0.0288525	1.53782e-07	0.129713	-0.0815807	0.04303	0.0579736	0.00877963	34.6413
family.Victivallaceae	TB/ RTB/ EPTB	rs61702987	T	C	0.175	0.145501	0.0300007	3.07921e-06	0.109909	0.0253687	0.0463756	0.584359	0.00846146	33.3155
family.Victivallaceae	TB/ RTB/ EPTB	rs62570196	C	T	0.0686	-0.246101	0.0483077	2.69852e-07	0.0423994	0.0634011	0.0722763	0.380375	0.00665251	20.6872
family.Victivallaceae	TB/ RTB/ EPTB	rs6545794	A	G	0.0885	-0.197786	0.0410495	5.97005e-07	0.120323	0.0372936	0.0444034	0.400975	0.00618238	24.3484
family.Victivallaceae	TB/ RTB/ EPTB	rs7077363	G	A	0.164	0.148942	0.0318366	2.83376e-06	0.163038	0.00552569	0.0390772	0.887551	0.00796528	31.3943
family.Victivallaceae	TB/ RTB/ EPTB	rs7314815	G	A	0.503	0.101088	0.0225594	6.40086e-06	0.552203	-0.0118338	0.029094	0.684195	0.0112042	44.3048
family.Victivallaceae	TB/ RTB/ EPTB	rs7627405	C	T	0.167	-0.134158	0.0301427	8.1942e-06	0.203969	0.047534	0.0364672	0.192414	0.00924578	33.1568
family.Victivallaceae	TB/ RTB/ EPTB	rs7860510	G	C	0.0974	0.164855	0.0375128	9.60089e-06	0.076677	-0.0490434	0.054141	0.365018	0.00676819	26.644
genus..Clostridiuminnocuumgroup	TB/ RTB/ EPTB	rs10506058	A	G	0.3966	0.0997048	0.0221926	8.92443e-06	0.42251	-0.0280506	0.0292496	0.337553	0.00475795	19.8925
genus..Clostridiuminnocuumgroup	TB/ RTB/ EPTB	rs1942371	G	A	0.1302	-0.157938	0.034187	4.06337e-06	0.123334	0.0596557	0.0442107	0.177225	0.0056498	22.5515
genus..Clostridiuminnocuumgroup	TB/ RTB/ EPTB	rs1948423	T	A	0.3082	-0.108859	0.023425	3.4941e-06	0.347698	-0.0261074	0.0303901	0.390299	0.00505327	21.1436
genus..Clostridiuminnocuumgroup	TB/ RTB/ EPTB	rs40656	C	T	0.1889	0.142664	0.0311021	8.6152e-06	0.205267	-0.00852099	0.0361871	0.813843	0.00623688	25.3928
genus..Clostridiuminnocuumgroup	TB/ RTB/ EPTB	rs4869133	G	A	0.0885	-0.180591	0.0409505	7.24455e-06	0.176899	-0.0539688	0.0381557	0.157234	0.00526163	19.7455
genus..Clostridiuminnocuumgroup	TB/ RTB/ EPTB	rs61267978	T	C	0.1243	0.14708	0.0320875	5.58513e-06	0.121558	0.0678627	0.0444684	0.126988	0.00470935	19.6978
genus..Clostridiuminnocuumgroup	TB/ RTB/ EPTB	rs6577484	G	A	0.1481	0.160425	0.0360857	8.40602e-06	0.105979	0.0209393	0.0474291	0.65886	0.00649406	25.2048
genus..Clostridiuminnocuumgroup	TB/ RTB/ EPTB	rs6890185	T	C	0.3111	0.113424	0.0233137	1.12244e-06	0.322886	-0.00306643	0.0309426	0.921059	0.00551434	23.089
genus..Clostridiuminnocuumgroup	TB/ RTB/ EPTB	rs71564433	T	A	0.1789	-0.126746	0.0274657	7.8001e-06	0.202265	0.00203388	0.0363817	0.955418	0.00471959	19.7361
genus..Clostridiuminnocuumgroup	TB/ RTB/ EPTB	rs77845139	A	G	0.2952	-0.114993	0.0257186	8.40622e-06	0.251472	-0.0473266	0.0334298	0.156863	0.00550243	22.386
genus..Eubacteriumbrachygroup	TB/ RTB/ EPTB	rs112617308	T	C	0.0795	-0.170873	0.0362844	2.38033e-06	0.0924176	-0.00215596	0.0501724	0.965725	0.00684117	27.5463
genus..Eubacteriumbrachygroup	TB/ RTB/ EPTB	rs12151423	A	G	0.4791	0.101329	0.0227324	9.2705e-06	0.518096	0.0142539	0.0289176	0.622072	0.0112853	43.9672
genus..Eubacteriumbrachygroup	TB/ RTB/ EPTB	rs13139592	T	C	0.1223	-0.145997	0.0327192	7.96753e-06	0.13236	0.0282608	0.0428624	0.509679	0.00789221	30.5472
genus..Eubacteriumbrachygroup	TB/ RTB/ EPTB	rs1384962	A	G	0.2107	0.120888	0.0266264	6.99292e-06	0.319545	0.0397204	0.0311297	0.201967	0.00929953	37.5379
genus..Eubacteriumbrachygroup	TB/ RTB/ EPTB	rs2913110	C	T	0.3777	0.105143	0.022942	4.55806e-06	0.351561	0.0112731	0.0303415	0.710237	0.0107769	43.5664
genus..Eubacteriumbrachygroup	TB/ RTB/ EPTB	rs4862235	G	A	0.4443	0.104806	0.0225751	3.73143e-06	0.4563	0.023499	0.0291357	0.419934	0.0109528	44.2744
genus..Eubacteriumbrachygroup	TB/ RTB/ EPTB	rs62348779	T	C	0.0815	-0.201481	0.043286	3.78122e-06	0.077415	-0.0158209	0.0545576	0.771829	0.0060004	23.0901
genus..Eubacteriumbrachygroup	TB/ RTB/ EPTB	rs6591893	G	A	0.3479	0.108225	0.0240319	7.34344e-06	0.345418	0.0196622	0.0304459	0.518404	0.0102983	41.5906
genus..Eubacteriumbrachygroup	TB/ RTB/ EPTB	rs720439	A	G	0.2515	-0.111927	0.0251252	7.02827e-06	0.245964	-0.0212361	0.0336879	0.528448	0.00984968	39.7807
genus..Eubacteriumbrachygroup	TB/ RTB/ EPTB	rs73199919	T	C	0.0567	-0.236717	0.0531335	8.15524e-06	0.0487075	-0.0640855	0.0672655	0.34073	0.00621792	18.808
genus..Eubacteriumbrachygroup.id.11296	TB/ RTB/ EPTB	rs9613196	T	A	0.0765	-0.238718	0.0528561	4.98786e-06	0.0423476	0.0433248	0.0724527	0.549857	0.00625862	18.9067
genus..Eubacteriumcoprostanoligenesgroup	TB/ RTB/ EPTB	rs1020520	T	G	0.2038	-0.0590705	0.0132929	8.88975e-06	0.1508	-0.0864218	0.0403658	0.0322768	0.00431201	75.2196
genus..Eubacteriumcoprostanoligenesgroup	TB/ RTB/ EPTB	rs10444197	A	G	0.3678	-0.0505823	0.0113455	5.98464e-06	0.349233	-0.0272524	0.0303348	0.36898	0.00504578	88.1303
genus..Eubacteriumcoprostanoligenesgroup	TB/ RTB/ EPTB	rs11052069	T	C	0.4344	0.0477832	0.0107833	9.37949e-06	0.441413	0.00785896	0.0290859	0.787008	0.00530745	92.7251
genus..Eubacteriumcoprostanoligenesgroup	TB/ RTB/ EPTB	rs11720857	C	T	0.1769	0.0630776	0.0144485	9.26255e-06	0.17644	-0.0647964	0.0379283	0.0875629	0.00406428	69.2033
genus..Eubacteriumcoprostanoligenesgroup	TB/ RTB/ EPTB	rs12906958	C	T	0.3022	-0.0533159	0.0115935	4.34803e-06	0.292771	0.00493051	0.0318175	0.876851	0.0049384	86.2455
genus..Eubacteriumcoprostanoligenesgroup	TB/ RTB/ EPTB	rs17159861	C	T	0.1332	0.0962228	0.0168388	1.03787e-08	0.107649	-0.0613144	0.0469602	0.191666	0.00340531	59.3797
genus..Eubacteriumcoprostanoligenesgroup	TB/ RTB/ EPTB	rs2644213	G	A	0.2366	0.0538845	0.0121245	9.85638e-06	0.304259	-0.0046169	0.0315756	0.88375	0.00472315	82.4684
genus..Eubacteriumcoprostanoligenesgroup	TB/ RTB/ EPTB	rs4076415	T	G	0.4006	0.0515152	0.0110294	1.98974e-06	0.36882	0.0348656	0.030065	0.246181	0.00531747	90.6558
genus..Eubacteriumcoprostanoligenesgroup	TB/ RTB/ EPTB	rs4717831	A	T	0.1193	0.0786783	0.0174038	9.17719e-06	0.147054	0.00519656	0.0414183	0.900155	0.00339762	57.4519
genus..Eubacteriumcoprostanoligenesgroup	TB/ RTB/ EPTB	rs62024432	C	T	0.1252	-0.0769698	0.0172101	7.50207e-06	0.0952407	0.026209	0.0493576	0.595418	0.00335305	58.0986
genus..Eubacteriumcoprostanoligenesgroup	TB/ RTB/ EPTB	rs6762473	C	A	0.3569	0.0521584	0.0112353	4.26113e-06	0.340349	-0.00363096	0.03047	0.905144	0.00509593	88.9953
genus..Eubacteriumcoprostanoligenesgroup	TB/ RTB/ EPTB	rs76898927	G	A	0.0477	0.123055	0.0266375	4.78979e-06	0.0539879	0.0387092	0.0638211	0.544165	0.00306845	37.5349
genus..Eubacteriumcoprostanoligenesgroup	TB/ RTB/ EPTB	rs9648214	T	C	0.1183	-0.0828719	0.016431	2.5203e-07	0.0863783	-0.029989	0.0512114	0.55815	0.00348974	60.8536
genus..Eubacteriumeligensgroup	TB/ RTB/ EPTB	rs158115	G	C	0.0924	0.0915271	0.0190611	9.74185e-06	0.129271	0.0543019	0.0432061	0.208822	0.00140506	20.6497
genus..Eubacteriumeligensgroup	TB/ RTB/ EPTB	rs182318	G	A	0.0775	-0.0824941	0.0195615	8.39837e-06	0.08184	-0.0117492	0.0529995	0.82456	0.00097307	14.3911
genus..Eubacteriumeligensgroup	TB/ RTB/ EPTB	rs2200429	A	G	0.0736	-0.0888825	0.0198479	5.29721e-06	0.0979283	0.0395979	0.0486193	0.415388	0.0010773	15.9171
genus..Eubacteriumeligensgroup	TB/ RTB/ EPTB	rs265534	T	G	0.4553	-0.0563756	0.0120127	2.26758e-06	0.468728	0.00485881	0.0290363	0.867106	0.0015764	23.3266
genus..Eubacteriumeligensgroup	TB/ RTB/ EPTB	rs4583233	A	C	0.334	0.0670205	0.0128122	2.83852e-07	0.289378	0.0236413	0.0321105	0.46158	0.00199832	28.6833
genus..Eubacteriumeligensgroup	TB/ RTB/ EPTB	rs56080211	C	T	0.0557	0.123093	0.0282743	9.1429e-06	0.076911	0.119576	0.0547007	0.0288151	0.0015939	17.0771
genus..Eubacteriumeligensgroup	TB/ RTB/ EPTB	rs6923695	T	G	0.0567	0.103268	0.0229525	4.87406e-06	0.0664827	0.0315841	0.0581206	0.586838	0.00114075	14.7199
genus..Eubacteriumeligensgroup	TB/ RTB/ EPTB	rs72839198	C	G	0.0557	0.155659	0.0375612	3.13914e-06	0.0912919	-0.0715272	0.0502564	0.154665	0.00254885	12.5826
genus..Eubacteriumeligensgroup	TB/ RTB/ EPTB	rs74606150	C	G	0.0457	-0.196454	0.042565	4.24506e-06	0.0411711	-0.0270177	0.0736974	0.713914	0.00336628	18.1684
genus..Eubacteriumfissicatenagroup	TB/ RTB/ EPTB	rs10147907	T	G	0.0686	0.172263	0.039601	8.27246e-06	0.0777211	0.0122965	0.0551226	0.823477	0.00379204	14.5826
[truncated: 1,764 more rows]

## Sheet: Table S5
Table S5. Full results of MR estimates for the association between gut microbiota and TB in the UK Biobank database.
[truncated: 976 more rows]

## Sheet: Table S6
Table S6. Full results of MR estimates for the association between gut microbiota and TB in the FinnGen database.
[truncated: 976 more rows]

[truncated: 7 more sheets: Table S7, Table S8, Table S9, Table S10, Table S11, Table S12, Table S13]
